# Supplementary material for: Sirtuin inhibition is synthetic lethal with BRCA1 or BRCA2 deficiency
Source: Commun Biol. 2021 Nov 8;4:1270. doi: 10.1038/s42003-021-02770-2 (PMC8575930; doi:10.1038/s42003-021-02770-2)
Supplement: Supplementary file 3 — Supplementary Data 1 [file 42003_2021_2770_MOESM3_ESM.xlsx]

## Sheet: Sheet1
Supplementary Table 1. Synthetic lethal screen in SUM149 cells
Gene ID	Surviving Fraction Parental/Revertant	p value	Adjusted p value
SIRT6	0.333664	0.000216115	0.009465
ADPRHL1	0.469853	0.000267618	0.011443
ADPRHL2	0.366866	0.000275293	0.011497
PARP11	0.35781	0.000500602	0.020321
ADPRH	0.379658	0.000836018	0.032901
PARP1	0.314957	0.00136659	0.051936
SIRT1	0.359783	0.00156847	0.057904
NAPRT1	0.235434	0.00178841	0.064085
NUDT9	0.230566	0.00212533	0.073734
PARP2	0.348598	0.00246468	0.081924
TNKS2	0.516671	0.00243917	0.081924
PARP8	0.5168	0.00276959	0.08746
NUDT5	0.350923	0.00430968	0.129082
NMNAT2	0.447359	0.00455012	0.131837
ART1	0.430199	0.00479144	0.134189
PARP4	0.461928	0.00576101	0.154268
PARP10	0.275831	0.00631566	0.162555
SIRT4	0.342088	0.0064984	0.162555
SIRT5	0.375012	0.00713924	0.169964
NADSYN1	0.406142	0.0140012	0.271429
NUDT14	0.246715	0.0139312	0.271429
PARP12	0.613817	0.0128385	0.271429
PARP6	0.414329	0.0125869	0.271429
SIRT7	0.382949	0.0154573	0.271429
ZC3HAV1	0.632096	0.0131966	0.271429
NMNAT3	0.34985	0.0167799	0.274956
ART3	0.21283	0.0228884	0.338362
TNKS	0.579699	0.0226852	0.338362
ART5	0.39633	0.0345767	0.388678
NAMPT	0.604484	0.0400815	0.388678
NMNAT1	0.630731	0.0338665	0.388678
SIRT2	0.572665	0.03029	0.388678
SIRT3	0.411691	0.0318501	0.388678
BST1	0.651941	0.0819309	0.45941
CD38	0.576373	0.0603439	0.45941
PARP14	0.540087	0.0558871	0.45941
PARP16	0.783255	0.0885649	0.45941
PARP3	0.397744	0.0576019	0.45941
PARP9	0.498397	0.054383	0.45941
ART4	0.629359	0.153596	0.475493
NUDT12	0.685999	0.138782	0.475493
PARG	0.539642	0.132306	0.475493
PARP15	0.713335	0.121078	0.475493
TIPARP	0.479354	0.148661	0.475493
