# Supplementary material for: Sirtuin inhibition is synthetic lethal with BRCA1 or BRCA2 deficiency
Source: Commun Biol. 2021 Nov 8;4:1270. doi: 10.1038/s42003-021-02770-2 (PMC8575930; doi:10.1038/s42003-021-02770-2)
Supplement: Supplementary file 4 — Supplementary Data 2 [file 42003_2021_2770_MOESM4_ESM.xlsx]

## Sheet: Sheet1
Supplementary Table 2. Sensitivity causing hits in the SIRT inhibitor screen of DDR/TS/CGC genes in CAL51 cells
GeneID	Entrez_gene_ID	sublib	DMSO	EX527	DE Z score
CNBP	7555	CGC	-0.989537	-4.83118	-8.66606
NUMA1	4926	CGC	-1.89424	-4.92278	-7.83523
TNFAIP3	7128	CGC	-1.93812	-3.95468	-5.85782
SS18L1	26039	CGC	-1.18791	-3.13936	-5.07411
RECQL4	9401	CGC	-0.281559	-2.57133	-4.95784
KLF6	1316	TSG	-1.25643	-3.08824	-4.89554
ATR	545	CGC	-1.46266	-3.00922	-4.50717
MST1R	4486	KIN	-0.39672	-2.17964	-4.04867
HIST1H4I	8294	CGC	-1.3967	-2.65228	-3.87008
TAF15	8148	CGC	0.290826	-1.69433	-3.8521
RANBP17	64901	CGC	-1.18062	-2.49596	-3.80074
LMO1	4004	CGC	-0.775451	-2.21189	-3.68873
EPHB3	2049	KIN	0.722159	-1.32153	-3.59265
POLK	51426	CGC	-1.23243	-2.40808	-3.56767
KRAS	3845	CGC	-1.89038	-2.69474	-3.40172
HIP1	3092	KIN	-1.3886	-2.39013	-3.357
PRKCB	5579	KIN	0.523353	-1.22714	-3.18198
CRLF2	64109	CGC	-0.747971	-1.9406	-3.17915
MDM4	4194	CGC	0.685935	-1.1158	-3.14231
PAFAH1B2	5049	CGC	-0.921665	-1.98345	-3.06996
FANCC	2176	TSG	-0.998154	-2.01864	-3.05438
TRIM24	8805	CGC	-0.956117	-1.9822	-3.02889
RAD1	5810	CGC	-0.750679	-1.80573	-2.90747
HUS1	3364	KIN	-0.174154	-1.47949	-2.90338
MSH3	4437	CGC	-1.05188	-1.91834	-2.79442
BRCA1	672	TSG	-0.770596	-1.75622	-2.78656
MNX1	3110	KIN	0.917937	-0.770741	-2.71486
OGG1	4968	CGC	0.160407	-1.17584	-2.6733
SSX4	6759	CGC	-0.943462	-1.76049	-2.60145
CD74	972	CGC	-1.38572	-1.98352	-2.55035
DDIT3	1649	CGC	-0.303439	-1.37434	-2.54914
SUZ12	23512	CGC	0.0833568	-1.14522	-2.526
FIP1L1	81608	CGC	-1.01423	-1.72209	-2.4457
PGK1	5230	KIN	-0.277764	-1.27133	-2.37273
CCND1	595	CGC	0.197595	-0.981664	-2.32818
SMAD4	4089	TSG	0.957905	-0.548372	-2.31671
MUTYH	4595	CGC	0.423059	-0.816433	-2.2516
PDPK1	5170	KIN	-0.684754	-1.4086	-2.19031
TRAF7	84231	CGC	0.875673	-0.524758	-2.17757
SOX2	6657	CGC	-0.849475	-1.48341	-2.15482
FOXO3	2309	CGC	0.659432	-0.621417	-2.12791
MSH6	2956	CGC	-0.276874	-1.13518	-2.10255
DCLRE1A	9937	CGC	-1.71097	-1.91551	-2.05059
EZR	7430	CGC	1.31375	-0.208587	-2.03848
SOCS1	8651	TSG	-0.295553	-1.10982	-2.0311
