# Supplementary material for: Sirtuin inhibition is synthetic lethal with BRCA1 or BRCA2 deficiency
Source: Commun Biol. 2021 Nov 8;4:1270. doi: 10.1038/s42003-021-02770-2 (PMC8575930; doi:10.1038/s42003-021-02770-2)
Supplement: Supplementary file 5 — Supplementary Data 3 [file 42003_2021_2770_MOESM5_ESM.xlsx]

## Sheet: Sheet1
Supplementary Table 3. GO pathway enrichment analysis of sensitivity causing hits in the SIRT inhibitor screen of DDR/TS/CGC genes in CAL51 cells
Term	P-value	Adjusted P-value	Odds Ratio	Combined Score	Genes
cellular response to DNA damage stimulus (GO:0006974)	5.68467e-12	2.90089e-08	16.2107	419.749	RECQL4;MSH6;CCND1;MSH3;OGG1;DDIT3;HUS1;FANCC;BRCA1;POLK;MUTYH;ATR
DNA repair (GO:0006281)	2.99886e-11	7.6516e-08	16.9753	411.315	RECQL4;MSH6;DCLRE1A;MSH3;OGG1;HUS1;FANCC;BRCA1;POLK;MUTYH;ATR
DNA metabolic process (GO:0006259)	2.78797e-08	4.74234e-05	12.7389	221.597	RECQL4;MSH6;MSH3;HUS1;FANCC;BRCA1;POLK;MUTYH;ATR
positive regulation of gene expression (GO:0010628)	8.81521e-08	0.00011246	6.91742	112.368	SOX2;CD74;SMAD4;KLF6;TAF15;CNBP;SS18L1;DDIT3;KRAS;BRCA1;FOXO3;EZR
positive regulation of nucleic acid-templated transcription (GO:1903508)	1.31593e-07	0.000134304	8.85347	140.271	SOX2;CD74;SMAD4;KLF6;TAF15;CNBP;SS18L1;DDIT3;BRCA1;FOXO3
base-excision repair (GO:0006284)	1.39855e-06	0.00118946	48.048	647.691	RECQL4;OGG1;POLK;MUTYH
regulation of transcription from RNA polymerase II promoter (GO:0006357)	2.5685e-06	0.00187243	4.20989	54.1905	LMO1;SMAD4;PRKCB;CNBP;SS18L1;BRCA1;FOXO3;SOX2;KLF6;CCND1;DDIT3;MDM4;EZR;MNX1
positive regulation of protein phosphorylation (GO:0001934)	3.3506e-06	0.00213726	8.62999	108.793	SOX2;CD74;TRAF7;SMAD4;CCND1;KRAS;MST1R;EPHB3
negative regulation of DNA recombination (GO:0045910)	5.83942e-06	0.00331095	83.3333	1004.24	MSH6;MSH3;POLK
regulation of transcription, DNA-templated (GO:0006355)	6.39834e-06	0.00326508	3.89376	46.5673	SUZ12;CD74;SMAD4;TAF15;PRKCB;OGG1;CNBP;SS18L1;BRCA1;FOXO3;SOX2;KLF6;DDIT3;MNX1
DNA replication (GO:0006260)	7.21064e-06	0.00334508	18.5185	219.258	RECQL4;HUS1;BRCA1;POLK;ATR
positive regulation of intracellular signal transduction (GO:1902533)	1.01023e-05	0.00429602	7.42287	85.3834	SOX2;CD74;TRAF7;HIP1;PRKCB;MST1R;EPHB3;CRLF2
regulation of signal transduction by p53 class mediator (GO:1901796)	1.4232e-05	0.00558663	16.1031	179.71	TAF15;HUS1;MDM4;BRCA1;ATR
double-strand break repair (GO:0006302)	1.57936e-05	0.00575676	15.7604	174.246	RECQL4;DCLRE1A;HUS1;BRCA1;POLK
recombinational repair (GO:0000725)	1.94601e-05	0.00662034	25.0391	271.603	RECQL4;HUS1;BRCA1;POLK
double-strand break repair via homologous recombination (GO:0000724)	2.54861e-05	0.00812849	23.3918	247.424	RECQL4;HUS1;BRCA1;POLK
positive regulation of transcription, DNA-templated (GO:0045893)	2.82033e-05	0.00846598	4.36508	45.7289	SOX2;LMO1;CD74;SMAD4;KLF6;TAF15;CNBP;SS18L1;DDIT3;BRCA1;FOXO3
negative regulation of transcription from RNA polymerase II promoter (GO:0000122)	3.30998e-05	0.0093838	6.29302	64.9187	SOX2;SMAD4;CCND1;CNBP;DDIT3;MDM4;FOXO3;EZR
regulation of angiogenesis (GO:0045765)	4.70526e-05	0.0126373	12.5549	125.1	PRKCB;PDPK1;PGK1;TNFAIP3;BRCA1
mismatch repair (GO:0006298)	5.04351e-05	0.0128685	41.6667	412.284	MSH6;MSH3;MUTYH
negative regulation of transcription, DNA-templated (GO:0045892)	6.88355e-05	0.016727	4.92005	47.1527	SOX2;SMAD4;CCND1;CNBP;DDIT3;MDM4;BRCA1;FOXO3;EZR
positive regulation of helicase activity (GO:0051096)	7.38258e-05	0.0171242	148.148	1409.45	MSH6;MSH3
astral microtubule organization (GO:0030953)	7.38258e-05	0.0163797	148.148	1409.45	NUMA1;EZR
regulation of MAPK cascade (GO:0043408)	9.00695e-05	0.019151	10.9469	101.97	SOX2;CD74;TRAF7;MST1R;EPHB3
positive regulation of transcription from RNA polymerase II promoter (GO:0045944)	9.50948e-05	0.0194108	4.71698	43.6822	SOX2;LMO1;SMAD4;KLF6;CNBP;SS18L1;DDIT3;BRCA1;FOXO3
positive regulation of phosphorylation (GO:0042327)	0.000100999	0.0198231	10.6838	98.2948	CD74;CCND1;KRAS;MST1R;EPHB3
regulation of histone H3-K9 acetylation (GO:2000615)	0.000103208	0.0195064	126.984	1165.56	SMAD4;BRCA1
negative regulation of DNA metabolic process (GO:0051053)	0.000123336	0.022478	31.0078	279.088	MSH6;MSH3;ATR
positive regulation of cellular process (GO:0048522)	0.000146884	0.0258465	5.99443	52.9061	NUMA1;CCND1;CNBP;KRAS;MST1R;EZR;CRLF2
interstrand cross-link repair (GO:0036297)	0.000171504	0.0291728	27.7778	240.858	DCLRE1A;FANCC;ATR
regulation of helicase activity (GO:0051095)	0.000176423	0.0290415	98.7654	853.593	MSH6;MSH3
double-strand break repair via nonhomologous end joining (GO:0006303)	0.00019374	0.0308955	26.6667	227.973	DCLRE1A;BRCA1;POLK
base-excision repair, AP site formation (GO:0006285)	0.000220213	0.0340529	88.8889	748.526	OGG1;MUTYH
regulation of ERK1 and ERK2 cascade (GO:0070372)	0.000225226	0.0338038	8.99685	75.5592	CD74;SMAD4;MST1R;EZR;EPHB3
somatic hypermutation of immunoglobulin genes (GO:0016446)	0.000322056	0.0469558	74.0741	595.614	MSH6;POLK
regulation of intracellular signal transduction (GO:1902531)	0.000345672	0.048999	6.31912	50.3635	TAF15;PDPK1;HUS1;MDM4;BRCA1;ATR
positive regulation of histone H3-K4 methylation (GO:0051571)	0.000380067	0.0524185	68.3761	538.473	SMAD4;BRCA1
