# Supplementary material for: Sirtuin inhibition is synthetic lethal with BRCA1 or BRCA2 deficiency
Source: Commun Biol. 2021 Nov 8;4:1270. doi: 10.1038/s42003-021-02770-2 (PMC8575930; doi:10.1038/s42003-021-02770-2)
Supplement: Supplementary file 6 — Supplementary Data 4 [file 42003_2021_2770_MOESM6_ESM.xlsx]

## Sheet: Sheet1
Supplementary Table 4 Resistance causing hits in the SIRT inhibitor GW CRISPR screen in SUM149 cells exposed to SF0 of EX527
Gene ID	pos|p-value	pos|fdr	pos|lfc	HPF1 serine ADPribosylation targets
P2RX7	0.00013775	0.739371	3.3688
ATP8B2	0.00017459	0.739371	2.704
MKNK2	0.00018394	0.739371	2.9432
MOB1A	0.00022573	0.739371	2.1691
IGJ	0.00032087	0.739371	2.7879
SYNCRIP	0.00043965	0.739371	3.0249
SCIMP	0.0004479	0.739371	1.3268
TECRL	0.00046439	0.739371	1.6608
TRMT11	0.00053808	0.739371	2.7475
USP53	0.00076189	0.739371	3.011
BSPH1	0.00081578	0.739371	2.5618
RELL1	0.00086362	0.739371	2.0981
DSCAM	0.00088342	0.739371	0.26284
RPL6	0.0010935	0.739371	3.5192
TAX1BP3	0.0011864	0.739371	2.4373
CAMKK1	0.0012007	0.739371	2.9747
SLC2A6	0.0012403	0.739371	1.3529
ARHGAP36	0.0012964	0.739371	0.57256
SH2D3C	0.0014025	0.739371	0.27168
TTC9	0.0014586	0.739371	1.8835
HNRNPA1L2	0.0014603	0.739371	3.5232
ZNF350	0.0014658	0.739371	2.6723
YARS	0.0015389	0.739371	3.0352
NDFIP2	0.0015807	0.739371	1.0155
PTPRJ	0.0015994	0.739371	3.0614
LIX1L	0.0016021	0.739371	0.9217
AGBL2	0.0016527	0.739371	1.2294
SLC38A11	0.0016665	0.739371	2.3657
SAR1B	0.0017072	0.739371	1.8317
SH3GL3	0.0018062	0.739371	2.8789
MAP7D1	0.0018644	0.739371	1.7611	MAP7D1
WNK3	0.0018804	0.739371	3.0133
EPC2	0.0018853	0.739371	2.1626
GALNT12	0.0019183	0.739371	3.0716
GNA12	0.0019777	0.739371	3.2602
CCDC73	0.002063	0.739371	0.46496
CRYAA	0.002091	0.739371	1.2947
GPX6	0.0020943	0.739371	2.9558
C11orf85	0.0021949	0.750887	0.38812
H3F3A	0.0022103	0.750887	4.2847	H3F3A
FAM83A	0.0023209	0.75558	0.80455
CRBN	0.0023885	0.75558	2.4377
PLEKHA1	0.0024083	0.75558	2.8037
C11orf31	0.0024688	0.75558	1.132
IFNE	0.0024759	0.75558	2.7797
ABCA3	0.0026134	0.760652	0.3734
VSIG8	0.0026574	0.760652	3.0205
HDAC2	0.0026723	0.760652	2.0445
HPF1	0.0027635	0.760652	0.68656	HPF1
RAVER1	0.0027707	0.760652	1.8355
C4orf17	0.002818	0.760652	2.9447
PMEL	0.0028609	0.760652	1.6704
LRIG2	0.0028779	0.760652	0.75342
KRT33A	0.0029241	0.760652	1.1219
JMJD7-PLA2G4B	0.002995	0.760652	1.7655
HRASLS5	0.003088	0.760652	0.26763
PCYOX1	0.0031276	0.760652	2.3015
C3orf33	0.003168	0.760652	0.94666
BRIP1	0.0031908	0.760652	2.4642
CYP4V2	0.0032068	0.760652	2.3057
HBQ1	0.003243	0.760652	1.3005
UTS2B	0.0033349	0.760652	2.2548
P2RY1	0.0033717	0.760652	2.751
SLC17A3	0.0034955	0.760652	2.7628
RAI2	0.003518	0.760652	1.1261
TBC1D17	0.0035466	0.760652	2.0481
MS4A12	0.0035686	0.760652	2.4574
ALDH6A1	0.00365	0.760652	0.28465
ARMC6	0.0037424	0.760652	2.7796
ZDHHC17	0.0037539	0.760652	2.148
MYLIP	0.00376	0.760652	2.028
MFAP2	0.003849	0.767276	0.71809
C7orf60	0.0040492	0.767276	2.494
HERPUD2	0.0040932	0.767276	0.67749
NOC4L	0.0041317	0.767276	0.50413
INIP	0.0041542	0.767276	0.97473
MAF	0.0042769	0.777828	1.2419
SPINT4	0.0043566	0.784406	2.5282
GORAB	0.0044963	0.785975	2.6749
KSR2	0.0047195	0.80701	2.9816
EMX2	0.0048482	0.80701	1.3202
SNX9	0.0049027	0.80701	1.8576
CLDN10	0.0050632	0.80701	2.0562
FBXO41	0.0051188	0.80701	1.2002
VN1R2	0.0051463	0.80701	0.84128
HOXA11	0.005303	0.80701	1.0021
UNC79	0.0053558	0.80701	1.1271
LARP4	0.005485	0.80701	1.6176
FAM45A	0.0055394	0.80701	1.9412
ZFAND2B	0.0055867	0.80701	2.6384
GPT	0.0056027	0.80701	1.4596
ITPR2	0.0056654	0.809425	1.8699
FAM46D	0.0057094	0.809425	0.61246
CPSF6	0.0057704	0.811688	1.4053
MTHFD2L	0.005992	0.829893	2.0858
CAGE1	0.0060739	0.830612	0.82874
ZBTB3	0.0061086	0.830612	2.9068
GNA13	0.0061773	0.830612	1.9374
PNLIPRP3	0.0061817	0.830612	0.69362
TNFSF18	0.0063362	0.838854	1.2977
CHST6	0.0065887	0.851117	1.1472
NANOG	0.0066667	0.851117	2.4507
KLHDC3	0.0067987	0.851117	0.89767
ANAPC4	0.006879	0.851117	0.51316
ARID3B	0.007226	0.851117	1.9621
KBTBD13	0.0072463	0.851117	1.2469
PPP1R3A	0.0072738	0.851117	1.8797
FAM185A	0.0072788	0.851117	0.64543
GABRA6	0.0074449	0.851117	2.568
C15orf43	0.0074613	0.851117	1.5269
GRM6	0.0074888	0.851117	0.64662
ZHX1	0.007502	0.851117	2.0517
STAT1	0.0075202	0.851117	1.4114
NR1I2	0.0076769	0.851117	0.85555
OBSCN	0.0076896	0.851117	2.165
NYAP1	0.0078947	0.851117	1.8105
FKBP9	0.0079227	0.851117	1.0805
TM4SF5	0.007992	0.851117	1.0655
VPS26A	0.0080244	0.851117	1.5977
TMEM8A	0.0080376	0.851117	2.4991
HDDC2	0.0080816	0.851117	0.61637
SRP54	0.0081119	0.851117	0.77219
SLITRK1	0.0081493	0.851117	2.2599
ZNF101	0.0081872	0.851117	1.6014
SNX3	0.0082257	0.851117	0.83446
MBOAT1	0.0082725	0.851117	1.344
CDR1	0.0083709	0.852342	2.5198
NEMF	0.0084677	0.852342	2.2395
RAB38	0.0084737	0.852342	1.1006
GLUD2	0.0086854	0.855678	2.0379
CSRNP3	0.008697	0.855678	1.1606
VPS9D1	0.0088691	0.86787	1.1491
NR5A2	0.0091221	0.877495	2.4584
SNRNP48	0.0091963	0.877495	1.3089
ANKRD36	0.0092656	0.878035	0.92653
KIAA0141	0.0093618	0.88251	0.43201
HEXB	0.0096115	0.883989	1.0521
ZPBP2	0.0096522	0.883989	0.44594
ECSIT	0.0099062	0.883989	0.44468
JTB	0.010059	0.883989	0.36813
SLC38A4	0.010066	0.883989	1.601
ZNF202	0.010155	0.883989	2.4609
C5orf42	0.01027	0.883989	1.8523
ADSL	0.010289	0.883989	0.50967
KRT2	0.010297	0.883989	1.352
TNFRSF10C	0.010437	0.883989	1.7053
PPIG	0.010467	0.883989	0.60793
C1orf234	0.01067	0.883989	0.61814
PROB1	0.010711	0.883989	1.4587
ERGIC1	0.010745	0.883989	0.79914
C1orf115	0.010766	0.883989	1.7155
ZNF787	0.010869	0.883989	2.0081
NOTCH2	0.011109	0.883989	0.36275
CTHRC1	0.011175	0.883989	1.4219
KIF4B	0.011272	0.883989	0.97622
NMD3	0.011372	0.883989	0.83723
PTPLA	0.011385	0.883989	0.5353
GFOD1	0.011418	0.883989	1.0745
SLC31A2	0.011434	0.883989	1.0835
IPCEF1	0.011453	0.883989	1.7412
FAM228A	0.011582	0.883989	1.6791
CLEC4D	0.011626	0.883989	2.4211
CDK6	0.011732	0.883989	1.4819
C10orf68	0.011861	0.883989	1.9644
SPATA31D1	0.011951	0.883989	2.3035
ZNF233	0.012059	0.883989	0.72293
GNA14	0.012243	0.883989	0.88214
BDP1	0.012265	0.883989	0.50899
MTX3	0.012358	0.883989	2.7569
LHX8	0.01247	0.883989	2.0521
DCSTAMP	0.01266	0.883989	1.2401
CTNND1	0.012755	0.883989	1.7047
HMGN1	0.012788	0.883989	3.7924	HMGN1
EPGN	0.012794	0.883989	1.6468
MFSD3	0.012812	0.883989	2.0003
RIMS1	0.012912	0.883989	1.1407
ATP6V1C2	0.012928	0.883989	0.93531
OOEP	0.012948	0.883989	0.62564
C9orf72	0.013053	0.883989	1.8826
ELFN1	0.013098	0.883989	0.61036
ZFAND4	0.013169	0.883989	1.2689
SPIDR	0.013211	0.883989	1.5025
FGGY	0.013251	0.883989	0.43442
MMP8	0.013266	0.883989	1.3872
SDPR	0.013322	0.883989	0.80562
ATG5	0.01338	0.883989	1.5413
ITPKC	0.013482	0.883989	0.91583
NREP	0.013624	0.883989	1.009
COL5A2	0.013642	0.883989	1.5189
COL6A6	0.013649	0.883989	0.83543
EIF5A2	0.013676	0.883989	1.3553
SCNN1D	0.013737	0.883989	2.1307
SAP130	0.013751	0.883989	1.2338
NAB1	0.013784	0.883989	1.2798
AKIP1	0.01402	0.889643	0.92825
SGK223	0.01411	0.889643	2.3428
EPYC	0.014177	0.889643	2.3184
BNIP1	0.014281	0.889643	0.63727
PLEKHG4	0.0143	0.889643	2.7017
PER2	0.01431	0.889643	1.1301
LRRC70	0.01432	0.889643	0.96313
TVP23C	0.01437	0.889643	1.4677
KIAA1024L	0.014379	0.889643	1.6608
CACNA1E	0.014601	0.896442	1.6481
ZNF433	0.014655	0.896442	1.1432
AKR1B10	0.014688	0.896442	0.95028
CALD1	0.014928	0.89758	0.2316	CALD1
MOSPD1	0.015022	0.89758	2.1219
GPRASP1	0.015034	0.89758	0.25499
KIF15	0.015167	0.89758	1.2007
TOPBP1	0.015229	0.89758	2.3359
SLC24A3	0.015275	0.89758	1.2269
VNN1	0.015297	0.89758	2.3942
SNRNP40	0.015439	0.89758	0.68748
TIAL1	0.01555	0.89758	2.4982
ARNTL	0.015565	0.89758	0.72454
ENPP1	0.015617	0.89758	2.2012
CHIC1	0.015682	0.89758	1.3819
AP5M1	0.015703	0.89758	1.8544
BRD7	0.015857	0.903512	0.69548
PRPF38A	0.01606	0.906437	0.59434
MCHR2	0.01626	0.907182	0.56075
FCGR2A	0.016491	0.907182	1.8208
DDX58	0.016558	0.907182	2.3105
RANBP10	0.016646	0.907182	1.5763
ZNF577	0.016679	0.907182	2.2051
SERPINA12	0.016761	0.907182	0.63687
ANKRD28	0.016827	0.907182	1.7951
LRCH3	0.016889	0.907182	2.6065
MFSD11	0.016935	0.907182	1.5899
CASP9	0.016996	0.907182	1.5824
TC2N	0.017023	0.907182	0.3925
IP6K2	0.017068	0.907182	0.69494
ITGA8	0.017227	0.907182	2.0987
DEFB107B	0.017358	0.907182	3.6684
TMEM255A	0.0174	0.907182	0.49282
ZC3H12C	0.017489	0.907182	0.76197
HSPB9	0.017559	0.907182	2.0751
TLR8	0.017674	0.907182	2.6109
DPF3	0.017767	0.907457	1.4179
AMIGO3	0.017855	0.907457	1.3042
APOA1	0.017891	0.907457	0.79879
KCNB1	0.017945	0.907457	1.4685
C20orf197	0.017959	0.907457	2.5955
OLFM3	0.018038	0.907457	1.3744
NUBP2	0.018053	0.907457	1.1833
UGT3A1	0.01814	0.907457	1.306
UBL3	0.018415	0.907457	0.6406
CREB3L3	0.018421	0.907457	1.9766
CCDC129	0.018433	0.907457	1.675
USP47	0.018573	0.907457	1.9205
PNMA5	0.018601	0.907457	1.2454
EPHA3	0.018627	0.907457	0.83376
C1QTNF6	0.01868	0.907457	2.0095
FAM177B	0.018719	0.907457	0.69938
SGK3	0.019066	0.907457	1.2855
KAL1	0.019127	0.907457	0.90553
ZKSCAN1	0.019218	0.907457	0.72731
C8orf44	0.019221	0.907457	3.3436
MS4A2	0.019267	0.907457	1.3003
RPS6KA6	0.019316	0.907457	1.595
ZNF705G	0.019367	0.907457	2.0335
CCDC96	0.019407	0.907457	0.43986
SNX24	0.01944	0.907457	2.4399
CCDC174	0.019501	0.907457	0.8016
DISP1	0.019532	0.907457	1.6425
CHUK	0.019675	0.907457	2.3497
SLC37A2	0.019691	0.907457	0.39319
TMEM55B	0.019719	0.907457	2.0841
RNLS	0.01979	0.907457	1.144
PCM1	0.01982	0.907457	0.69842
MCTP1	0.019886	0.907457	0.34203
KCNA5	0.02004	0.907457	1.0907
FAM216B	0.020068	0.907457	0.59566
BEND4	0.020083	0.907457	2.3676
PACSIN2	0.02016	0.907457	1.0517
ABCG2	0.020189	0.907457	0.9737
CSDC2	0.020241	0.907457	2.0863
ARHGAP29	0.020267	0.907457	0.37803
TNFRSF11B	0.020348	0.907457	1.0485
BAZ2B	0.020458	0.907457	0.51845
IL20	0.020475	0.907457	0.99119
LTA4H	0.020524	0.907457	0.60783
MAPKAPK2	0.020546	0.907457	2.1924
CRTC2	0.020563	0.907457	2.1267
CHAC2	0.020762	0.911672	0.69194
LANCL3	0.020792	0.911672	0.93979
GPR179	0.020821	0.911672	0.64566
STAMBPL1	0.020963	0.913876	1.8354
DOK5	0.021063	0.914577	2.1414
TAOK3	0.021159	0.915806	1.1509
SPIN1	0.021271	0.916232	0.75866	SPIN1
CHEK2	0.021379	0.91649	1.0797
UPK3B	0.02155	0.919466	1.3203
GLRB	0.02172	0.92024	0.70325
CPA6	0.021741	0.92024	1.2394
C5orf47	0.021876	0.92024	1.4683
CD226	0.021887	0.92024	1.4884
NUDT6	0.021904	0.92024	0.94421
RFTN1	0.02196	0.92024	0.77558
TRIM62	0.022088	0.92024	1.3735
IDI1	0.022224	0.92024	0.92318
ITGA11	0.022411	0.92024	1.2069
SUN1	0.022414	0.92024	1.1977	SUN1
BAZ1B	0.022699	0.926067	0.31772
FXYD7	0.022734	0.926067	2.1108
CEP170	0.022893	0.926699	1.8487
KRT3	0.022904	0.926699	1.004
SLC25A53	0.023147	0.929032	2.12
PZP	0.023196	0.929032	0.92852
TIMM21	0.0232	0.929032	1.3892
ZNF730	0.023219	0.929032	1.9178
FXYD5	0.023336	0.929231	1.5981
SLC35G1	0.023487	0.929231	1.1827
MFSD2A	0.02357	0.929231	2.4551
ZNF667	0.023583	0.929231	2.0763
SLCO2B1	0.023683	0.930382	0.88009
NAT14	0.023747	0.930382	1.318
DEFB132	0.023779	0.930382	1.158
TRANK1	0.023873	0.930382	1.7133
C12orf39	0.024249	0.936929	0.58245
B3GNT8	0.024506	0.939817	1.6546
GCLC	0.024821	0.939817	0.427
BRCA1	0.024825	0.939817	1.4289
VCX	0.024895	0.939817	3.2661
SESN1	0.025133	0.939817	1.7296
LRTM1	0.025226	0.939817	0.81183
VCAN	0.025314	0.939817	0.97831
FASTKD5	0.025369	0.939817	0.89519
GCM2	0.025409	0.939817	0.42926
CCDC67	0.02549	0.939817	1.3684
FCHSD2	0.025594	0.939817	1.1806
BEX5	0.025681	0.939817	0.62601
SPOCD1	0.025725	0.939817	1.6006
DUSP13	0.025905	0.939817	1.4702
FLNA	0.02592	0.939817	1.201
E2F3	0.025972	0.939817	1.1764
PIP4K2B	0.02602	0.939817	1.352
IFNGR1	0.026076	0.939817	0.47758
PCDHGA6	0.026203	0.939817	1.7951
THNSL1	0.026237	0.939817	1.6481
MS4A6A	0.026249	0.939817	1.3254
PIR	0.02635	0.939817	2.0847
REPS2	0.026656	0.939817	0.79868
ZNF620	0.026781	0.939817	1.0262
SCHIP1	0.026789	0.939817	0.45648
ADAM20	0.026966	0.939817	0.89992
CLCC1	0.026978	0.939817	0.78258
IPO8	0.027015	0.939817	2.3818
TPM2	0.027342	0.939817	0.53084
PPAPDC1A	0.027393	0.939817	0.96135
ERMARD	0.027401	0.939817	0.39061
NECAB2	0.027439	0.939817	0.91927
SAMD7	0.027584	0.939817	2.1103
CD8B	0.02765	0.939817	1.3581
ALG14	0.027687	0.939817	0.70781
C1orf112	0.027769	0.939817	1.7577
AP3M2	0.02786	0.939817	1.4029
PTPN7	0.027969	0.939817	1.9039
HIGD2A	0.028117	0.939817	1.62
C1orf168	0.028131	0.939817	1.6818
PSTK	0.028213	0.939817	1.2664
KCNC4	0.028267	0.939817	1.3585
PIK3R1	0.028316	0.939817	0.99897
HNMT	0.028376	0.939817	1.1151
IL6	0.028439	0.939817	1.7121
C12orf60	0.028441	0.939817	0.72192
TLX3	0.028541	0.939817	0.68443
PCDH15	0.028628	0.939817	0.9547
KIAA1598	0.028728	0.939817	1.8185
TEC	0.028739	0.939817	2.0926
FAM214A	0.028766	0.939817	2.0142
ADAM19	0.02882	0.939817	1.4915
SKIV2L	0.028838	0.939817	0.77293
KLHL18	0.028843	0.939817	0.46878
NEIL2	0.028985	0.939817	1.7964
RHBDL1	0.029075	0.939817	1.5783
VSTM2B	0.02918	0.939817	1.5605
ZKSCAN3	0.02922	0.939817	1.403
PSMC6	0.029232	0.939817	1.3588
ARID3A	0.029274	0.939817	1.2166
CKS2	0.029309	0.939817	0.63257
CMTM7	0.029576	0.939817	0.84442
LINGO1	0.029622	0.939817	1.0462
TMEM108	0.02972	0.939817	0.59001
ATP5I	0.029752	0.939817	2.2156
IQCF5	0.029814	0.939817	0.77383
GATS	0.029891	0.939817	1.9469
MRPS18B	0.029957	0.939817	1.4332
BRI3	0.030018	0.939817	0.27272
TCEANC	0.030114	0.939817	1.5052
RETSAT	0.030217	0.939817	1.0734
THUMPD3	0.030292	0.939817	0.4869
EHMT1	0.030495	0.939817	1.4716	EHMT1
NKTR	0.030586	0.939817	0.28642
IQCJ	0.030877	0.939817	0.30852
CAST	0.030877	0.939817	0.27337
MIP	0.03098	0.939817	0.33024
TBC1D21	0.031157	0.939817	0.6654
ACTL9	0.03125	0.939817	1.1143
C11orf57	0.031443	0.939817	0.34237
APP	0.031513	0.939817	0.77867
CYP4A11	0.031517	0.939817	1.5356
DRP2	0.03157	0.939817	1.4639
MRPL33	0.03174	0.939817	2.3188
WDR6	0.031781	0.939817	2.6847
IPO11	0.031824	0.939817	0.32492
DLD	0.031994	0.939817	1.0984
STAU1	0.032039	0.939817	0.62998
ZNF365	0.03209	0.939817	0.6727
NUDT5	0.032097	0.939817	2.0802
GSTO2	0.032182	0.939817	1.0654
TM9SF1	0.032323	0.939817	1.533
FAR1	0.032392	0.939817	0.79739
SERPINE2	0.032416	0.939817	1.1696
ZCCHC11	0.032581	0.939817	0.34037
PROK1	0.032672	0.939817	1.8951
SGSM2	0.032714	0.939817	1.285
ENHO	0.03276	0.939817	1.0407
SFXN1	0.032762	0.939817	2.5282
CHRNA7	0.032786	0.939817	1.4211
EDA	0.032844	0.939817	1.4326
ZNF606	0.032958	0.939817	1.5315
GNPDA2	0.033037	0.939817	2.0689
LPHN1	0.033052	0.939817	1.5318
TRPC4	0.033239	0.939817	1.182
RGS18	0.033395	0.939817	0.86692
PLA2G2F	0.033408	0.939817	1.0115
SEMA4B	0.033473	0.939817	1.7345
SLC36A1	0.033529	0.939817	2.18
GPR26	0.033582	0.939817	0.5969
KRTAP5-10	0.033617	0.939817	2.1888
REEP2	0.033634	0.939817	1.1697
RUFY3	0.033644	0.939817	2.006
TACR1	0.033765	0.939817	0.43608
PRCP	0.033903	0.939817	2.2945
HDAC8	0.033987	0.939817	1.4457
IMP4	0.034073	0.939817	1.9943
SLC38A9	0.034098	0.939817	1.2047
NOMO1	0.034151	0.939817	3.0658
CTSC	0.034151	0.939817	0.35218
PKD1L1	0.034172	0.939817	1.6043
EPS8L2	0.034281	0.939817	1.7224
U2AF2	0.034372	0.939817	1.536
MUM1L1	0.034473	0.939817	0.42139
GLP2R	0.034485	0.939817	2.7433
NAT8L	0.034551	0.939817	2.0098
DEGS1	0.034674	0.939817	0.66969
MISP	0.034688	0.939817	0.30549
TAF1C	0.034716	0.939817	0.60061
SLC4A8	0.03473	0.939817	1.9057
VDR	0.034745	0.939817	1.2799
SNCB	0.03482	0.939817	1.2839
RGS11	0.034891	0.939817	2.5404
MOSPD2	0.035024	0.939817	0.4987
SAG	0.035136	0.939817	1.3106
MRTO4	0.0352	0.939817	0.9642
MLIP	0.035219	0.939817	2.2106
MRI1	0.035302	0.939817	1.0354
RABL5	0.035352	0.939817	0.8521
DHRS9	0.035424	0.939817	1.1955
DEFB108B	0.035531	0.939817	0.24364
GLB1	0.035549	0.939817	1.1785
P4HA2	0.035551	0.939817	1.9008
CIZ1	0.035733	0.939817	0.33828
PLEKHG7	0.035819	0.939817	0.42849
COL9A1	0.035847	0.939817	0.25058
PRRG4	0.036017	0.939817	2.4682
PATE4	0.036074	0.939817	1.0672
ADAM28	0.036104	0.939817	2.2867
TSHB	0.036137	0.939817	2.4992
SRSF1	0.036154	0.939817	1.0149	SRSF1
PRSS46	0.036195	0.939817	0.49555
TRIM50	0.036381	0.939817	1.1801
ZNF641	0.036399	0.939817	1.8953
FAM168B	0.03643	0.939817	1.2207
SLC16A1	0.036485	0.939817	1.0974
NXPE3	0.036593	0.939817	0.61613
ACADSB	0.036627	0.939817	0.45206
ARMC3	0.036693	0.939817	2.1701
MCM3AP	0.036785	0.939817	2.3398
ZIK1	0.037044	0.939817	0.23209
MYL10	0.037154	0.939817	1.8951
CTAGE5	0.037193	0.939817	0.59372
ABCA13	0.037238	0.939817	0.83907
FOPNL	0.037245	0.939817	0.79937
PRAMEF2	0.037296	0.939817	2.9761
SLCO1B3	0.037311	0.939817	2.1134
TPRKB	0.03744	0.939817	0.28058
ATXN7	0.037462	0.939817	1.2429
ADO	0.037522	0.939817	0.64737
DUPD1	0.037579	0.939817	2.6362
H2AFV	0.037582	0.939817	1.3521
IL23R	0.037686	0.93998	1.6526
AMN1	0.037724	0.93998	1.0328
SLC40A1	0.037746	0.93998	1.6647
REEP3	0.037829	0.93998	0.42767
DAZL	0.038017	0.93998	1.8217
UNK	0.038032	0.93998	2.7104
IDUA	0.038107	0.93998	1.3518
PRRG3	0.038145	0.93998	0.94634
MAGEA2	0.038191	0.93998	2.0298
C15orf27	0.038292	0.93998	2.6584
GCGR	0.038318	0.93998	1.5776
HELT	0.038466	0.940601	1.0873
RLN3	0.03855	0.940601	2.2751
KANK3	0.038554	0.940601	0.77497
TOPORS	0.038648	0.941432	2.4189
PTPN9	0.038739	0.941432	0.34695
MAPT	0.038747	0.941432	0.85036
TACR3	0.038852	0.941432	1.9558
ABCC9	0.038998	0.941432	1.5318
CCT6B	0.03903	0.941432	1.9296
EDDM3A	0.039121	0.941432	0.69705
POU2F2	0.039162	0.941432	1.7372
ITGAM	0.03918	0.941432	1.3606
CEACAM7	0.039215	0.941432	2.247
WDR43	0.039387	0.941699	0.86944
GNGT2	0.039489	0.941699	1.0831
CLCN3	0.039576	0.941699	0.73944
FMOD	0.039766	0.942072	1.6765
IFT88	0.039813	0.942072	1.3498
CYP2J2	0.039864	0.942072	1.5138
DNAJC12	0.039913	0.942072	1.3217
GIMAP8	0.039989	0.942072	0.97821
KPNA3	0.040161	0.942072	1.0148
TMEM89	0.040337	0.942072	2.3596
NFAT5	0.040374	0.942072	0.96254
FGD5	0.040537	0.942072	0.80681
DNTT	0.040613	0.942072	1.5277
ASCC2	0.04066	0.942072	1.0551
DUSP19	0.04068	0.942072	0.9968
MAB21L1	0.040712	0.942072	0.71364
NAP1L5	0.040815	0.942072	2.0681
FBXO27	0.040988	0.942072	2.138
FGFR1	0.041086	0.942072	0.30481
RXRG	0.041088	0.942072	2.0731
SMNDC1	0.041105	0.942072	1.8257	SMNDC1
MANEA	0.041179	0.942072	0.44294
HN1	0.041245	0.942072	1.3723
FN3K	0.041265	0.942072	1.3963
IL4R	0.041301	0.942072	0.58838
ZNF221	0.041728	0.943859	1.0539
NRD1	0.041929	0.946221	0.35435
CCSER2	0.041937	0.946221	1.5703
AOC2	0.041991	0.946251	2.7839
TFEB	0.042122	0.94683	0.49564
TRAF5	0.042253	0.948588	0.89988
RERGL	0.042425	0.95007	2.1886
LGI3	0.042686	0.951392	1.3315
ARMC4	0.042726	0.951392	1.4993
CBL	0.042776	0.951392	1.5703
HMX3	0.042844	0.951392	1.2802
FEZ1	0.042962	0.95223	1.2821
TNK1	0.042997	0.95223	1.5833
ICA1L	0.04317	0.952374	2.3811
C6orf195	0.043208	0.952374	1.4411
CENPC	0.043249	0.952374	1.8316
TAF5L	0.043408	0.952374	1.9537
USP42	0.04343	0.952374	0.51663
LIMS3	0.043515	0.952374	1.3116
LARP4B	0.043515	0.952374	1.1001
FILIP1	0.043616	0.952374	0.98556
GLYCTK	0.043808	0.952374	0.49119
PCDHGB3	0.043843	0.952374	1.4809
SC5D	0.043886	0.952374	0.46938
PEX2	0.043959	0.952374	0.8295
ASIC5	0.043976	0.952374	1.7262
PCED1A	0.044035	0.952374	0.63454
RAET1G	0.044047	0.952374	0.72513
LONRF3	0.04414	0.952374	1.7957
HMBOX1	0.044152	0.952374	0.25393
PPP6C	0.044167	0.952374	2.0781
NOL8	0.044167	0.952374	1.0621
RAD54L	0.04426	0.953237	1.6051
FBXL8	0.04435	0.954038	1.3859
KRT38	0.044451	0.955062	1.1134
NANOS2	0.044629	0.955305	1.5011
CFC1B	0.044705	0.955305	0.54534
ZSWIM3	0.044725	0.955305	2.3779
ITGB1	0.044728	0.955305	0.26397
GPR115	0.044906	0.956142	2.0816
ATPAF2	0.045076	0.956142	0.60947
MYEF2	0.045165	0.956142	0.98193
NEURL1B	0.045213	0.956142	2.2914
GPR39	0.045285	0.956142	1.7632
GYPA	0.045454	0.957542	1.1782
UBALD2	0.045471	0.957542	2.3836
POU6F2	0.045705	0.959597	1.8095
KLHL2	0.045766	0.959597	1.5418
NFATC4	0.045863	0.959597	0.64311
ALDOB	0.045888	0.959597	1.4229
CDKN1A	0.046034	0.959694	0.87872
DUOXA1	0.046178	0.959694	1.4582
SIGLEC6	0.046285	0.959694	0.69515
NRF1	0.046349	0.959694	0.85903
ZDHHC18	0.046374	0.959694	2.4064
TEX11	0.046626	0.959694	0.34721
SPATA13	0.046654	0.959694	0.42609
TNFRSF8	0.046738	0.959694	0.9603
GHRH	0.046825	0.959694	1.7719
MORC4	0.046922	0.959694	2.1462
AGPAT4	0.046955	0.959694	1.4238
AAMDC	0.047068	0.959694	1.7377
EYA3	0.047082	0.959694	2.1254
CMTM2	0.04711	0.959694	0.47306
MARS	0.04712	0.959694	2.4253
CYorf17	0.047151	0.959694	1.875
SP1	0.047191	0.959694	1.5937
ADA	0.047317	0.959694	1.91
METTL11B	0.047425	0.959694	1.0195
PSMA6	0.047477	0.959694	0.37304
GPR6	0.047576	0.959694	1.2274
BFSP1	0.047615	0.959694	1.8331
CCNI	0.047626	0.959694	1.8844
PRSS12	0.04784	0.959694	1.4099
SEH1L	0.047953	0.959694	0.62199
WLS	0.048336	0.959694	1.3451
TNFRSF1A	0.048354	0.959694	1.2344
EMC9	0.048416	0.959694	1.9967
PAK6	0.048458	0.959694	2.5334
GSTK1	0.048494	0.959694	0.92324
JAG2	0.048637	0.959694	1.6391
TEX36	0.048948	0.959694	2.3128
GH1	0.048969	0.959694	1.2026
FCER2	0.049055	0.959694	2.1095
ZNF513	0.049113	0.959694	1.4604
STX3	0.049132	0.959694	1.1874
ITGA9	0.049229	0.959694	0.51281
CALHM2	0.049334	0.959694	0.51788
FBXL13	0.049379	0.959694	0.8185
TMEM39A	0.049528	0.959694	0.88279
ZSCAN9	0.04961	0.959694	2.6709
STOM	0.049783	0.959694	1.7134
MFSD5	0.049886	0.959694	1.2593
TMPRSS5	0.049976	0.959694	1.7705
ASB3	0.049995	0.959694	0.36906
USP27X	0.050063	0.959694	0.82583
FERMT3	0.050072	0.959694	1.4971
RCC2	0.050086	0.959694	2.7075
HOXD8	0.050095	0.959694	0.40115
ABHD2	0.050213	0.959694	1.4885
PKP2	0.050294	0.959694	1.1509
FAF1	0.050314	0.959694	1.2792
TNFRSF1B	0.050327	0.959694	1.3934
TAB2	0.050442	0.959694	0.84939
ZNF664	0.050607	0.959694	0.97198
PAFAH1B2	0.05082	0.959694	0.68492
MOG	0.050865	0.959694	0.85864
PPP1R1B	0.050967	0.959694	0.51641
MTNR1B	0.05097	0.959694	0.85552
DOCK4	0.051005	0.959694	0.87447
LCT	0.05116	0.959694	1.997
MRVI1	0.051176	0.959694	1.1461
SLC13A1	0.051439	0.959694	1.0633
SLC26A11	0.051443	0.959694	0.41989
ATP6V1F	0.051473	0.959694	1.9386
ARGFX	0.051501	0.959694	1.618
TSPAN7	0.051538	0.959694	2.026
TMED6	0.051622	0.959694	1.035
FAM218A	0.051741	0.959694	2.1578
RPRD1B	0.051961	0.959694	0.38608
LARP1	0.052049	0.959694	1.2418
ARID3C	0.05214	0.959694	0.76189
MYOC	0.052198	0.959694	0.96841
KATNBL1	0.052373	0.959694	1.1777
TVP23C-CDRT4	0.052483	0.959694	1.6699
TNMD	0.052514	0.959694	0.4783
IRF7	0.052627	0.959694	1.1588
B4GALT1	0.05264	0.959694	1.4897
HEPHL1	0.052734	0.959694	1.5489
PGBD1	0.052811	0.959694	0.921
NKG7	0.052904	0.959694	1.2499
EIF3M	0.052944	0.959694	1.2163
UCHL1	0.052982	0.959694	1.9437
CD2AP	0.053068	0.959804	1.3757
SAT2	0.053131	0.959804	0.41526
SCRG1	0.053169	0.959804	1.1151
SPATA31A6	0.053335	0.959804	2.687
C21orf62	0.053537	0.959804	1.5986
C19orf71	0.053577	0.959804	0.59662
CHFR	0.053718	0.959804	0.73796
USP46	0.053807	0.959804	0.39652
ZNF226	0.053994	0.960039	1.0471
ORAOV1	0.054245	0.961102	0.35443
CYYR1	0.054496	0.961618	1.3489
PITX2	0.054921	0.961618	1.2816
