# Supplementary material for: Sirtuin inhibition is synthetic lethal with BRCA1 or BRCA2 deficiency
Source: Commun Biol. 2021 Nov 8;4:1270. doi: 10.1038/s42003-021-02770-2 (PMC8575930; doi:10.1038/s42003-021-02770-2)
Supplement: Supplementary file 7 — Supplementary Data 5 [file 42003_2021_2770_MOESM7_ESM.xlsx]

## Sheet: Sheet1
Supplementary Table 6. RNAi library of 594 DDR and CGC genes
GeneID	Entrez_gene_ID
SEPTIN5	5413
ABI1	10006
ACKR3	57007
ACSL3	2181
ACSL6	23305
AFF3	3899
AK2	204
AK3	50808
AKAP9	10142
ALDH2	217
ALKBH2	121642
ALKBH3	221120
ALPK2	115701
AMER1	139285
AMHR2	269
APC	324
APEX1	328
APEX2	27301
APTX	54840
ARHGAP26	23092
ARHGEF12	23365
ARID1A	8289
ARID2	196528
ARNT	405
ASPSCR1	79058
ASXL1	171023
ATF1	466
ATM	472
ATR	545
ATRIP	84126
ATRX	546
AXIN1	8312
BAP1	8314
BCL10	8915
BCL11A	53335
BCL2	596
BCL3	602
BCL6	604
BCL7A	605
BCL9	607
BCOR	54880
BIRC3	330
BLM	641
BMPR1A	657
BRAF	673
BRCA1	672
BRCA2	675
BRIP1	83990
BUB1B	701
C15orf65	145788
C2orf44	80304
CALM2	805
CAMTA1	23261
CANT1	124583
CARD11	84433
CBL	867
CBLB	868
CBLC	23624
CCDC6	8030
CCNB1IP1	57820
CCND1	595
CCND2	894
CCND3	896
CCNE1	898
CCNH	902
CCNL1	57018
CD74	972
CDC73	79577
CDH1	999
CDH11	1009
CDK12	51755
CDK2	1017
CDK3	1018
CDK5	1020
CDK7	1022
CDKL2	8999
CDKN2A	1029
CDKN2B	1030
CDX2	1045
CEBPA	1050
CETN2	1069
CHAF1A	10036
CHCHD7	79145
CHEK1	1111
CHEK2	11200
CHIC2	26511
CHKB	1120
CHN1	1123
CIC	23152
CKM	1158
CLK2	1196
CLP1	10978
CLTC	1213
CNBP	7555
CNTRL	11064
COL1A1	1277
COX6C	1345
CREB1	1385
CREB3L1	90993
CREB3L2	64764
CREBBP	1387
CRLF2	64109
CRTC1	23373
CRTC3	64784
CTNNB1	1499
CYLD	1540
DAXX	1616
DCLK1	9201
DCLK2	166614
DCLK3	85443
DCLRE1A	9937
DCLRE1B	64858
DCLRE1C	64421
DDB1	1642
DDB2	1643
DDIT3	1649
DDX10	1662
DDX5	1655
DDX6	1656
DEK	7913
DGKD	8527
DICER1	23405
DLG1	1739
DMC1	11144
DNM2	1785
DNMT3A	1788
DUSP21	63904
DUT	1854
EBF1	1879
ECT2L	345930
EFNB3	1949
EIF4A2	1974
ELF4	2000
ELK4	2005
EME1	146956
EME2	197342
EML4	27436
ENDOV	284131
EP300	2033
EPHA4	2043
EPHB3	2049
EPHB4	2050
EPS15	2060
ERC1	23085
ERCC1	2067
ERCC2	2068
ERCC3	2071
ERCC4	2072
ERCC5	2073
ERCC6	2074
ERCC8	1161
ERG	2078
ETV1	2115
ETV4	2118
ETV5	2119
ETV6	2120
EWSR1	2130
EXO1	9156
EXOSC10	5394
EXT1	2131
EXT2	2132
EZH2	2146
EZR	7430
FAAP24	91442
FAM46C	54855
FAN1	22909
FANCA	2175
FANCB	2187
FANCC	2176
FANCD2	2177
FANCD2	2177
FANCE	2178
FANCF	2188
FANCG	2189
FANCI	55215
FANCL	55120
FANCM	57697
FAS	355
FASN	2194
FBXO11	80204
FBXW7	55294
FEN1	2237
FES	2242
FEV	54738
FGFR1OP	11116
FH	2271
FHIT	2272
FIP1L1	81608
FLCN	201163
FLI1	2313
FLT1	2321
FNBP1	23048
FOXL2	668
FOXO1	2308
FOXO3	2309
FOXP1	27086
FUBP1	8880
FUS	2521
GALK1	2584
GALK2	2585
GAS7	8522
GATA1	2623
GATA3	2625
GEN1	348654
GK2	2712
GMPS	8833
GNA11	2767
GNAQ	2776
GNAS	2778
GOPC	57120
GPC3	2719
GSK3B	2932
GTF2H1	2965
GTF2H2	2966
GTF2H3	2967
GTF2H4	2968
GTF2H5	404672
GUCY2F	2986
GUK1	2987
H2AFX	3014
H3F3A	3020
HELQ	113510
HERPUD1	9709
HEY1	23462
HIP1	3092
HIST1H4I	8294
HMGA1	3159
HMGA2	8091
HNF1A	6927
HNRNPA2B1	3181
HOOK3	84376
HOXA11	3207
HOXA13	3209
HOXA9	3205
HOXC11	3227
HOXC13	3229
HOXD11	3237
HOXD13	3239
HRAS	3265
HSP90AA1	3320
HSP90AB1	3326
HUS1	3364
IDH1	3417
IDH2	3418
IKZF1	10320
IL2RG	3561
IL6ST	3572
IPMK	253430
IRF4	3662
ITPKB	3707
JAZF1	221895
JUN	3725
KAT6A	7994
KAT6B	23522
KCNJ5	3762
KDM5A	5927
KDM5C	8242
KDM6A	7403
KHK	3795
KIAA1549	57670
KIF5B	3799
KLF4	9314
KLF6	1316
KLK2	3817
KMT2C	58508
KMT2D	8085
KRAS	3845
KTN1	3895
L1CAM	3897
LASP1	3927
LHFP	10186
LIFR	3977
LIG1	3978
LIG3	3980
LIG4	3981
LMO1	4004
LPP	4026
LRIG3	121227
MAD2L2	10459
MAF	4094
MAFB	9935
MAML2	84441
MAP2K1	5604
MAP2K2	5605
MAP2K4	6416
MAP4K3	8491
MAPK10	5602
MAPK12	6300
MAX	4149
MBD4	8930
MDC1	9656
MDM2	4193
MDM4	4194
MECOM	2122
MED12	9968
MEN1	4221
MGMT	4255
MITF	4286
MLH1	4292
MLH3	27030
MMS19	64210
MN1	4330
MNAT1	4331
MNX1	3110
MPG	4350
MPL	4352
MPLKIP	136647
MPP3	4356
MRE11A	4361
MSH2	4436
MSH3	4437
MSH4	4438
MSH5	4439
MSH6	2956
MSI2	124540
MST1R	4486
MTCP1	4515
MUS81	80198
MUTYH	4595
MYB	4602
MYC	4609
MYCL	4610
MYCN	4613
MYLK	4638
NABP2	79035
NBN	4683
NCOA1	8648
NCOA2	10499
NCOA4	8031
NDRG1	10397
NEIL1	79661
NEIL2	252969
NEIL3	55247
NEK7	140609
NF1	4763
NF2	4771
NFE2L2	4780
NFIB	4781
NFKB2	4791
NHEJ1	79840
NIN	51199
NKX2-1	7080
NME4	4833
NONO	4841
NOTCH1	4851
NOTCH2	4853
NPM1	4869
NR4A3	8013
NRAS	4893
NSD1	64324
NT5C2	22978
NTHL1	4913
NTRK1	4914
NUDT1	4521
NUMA1	4926
NUTM1	256646
NUTM2A	728118
OGG1	4968
OMD	4958
P2RY8	286530
PAFAH1B2	5049
PALB2	79728
PANK4	55229
PARP1	142
PARP2	10038
PASK	23178
PATZ1	23598
PAX3	5077
PAX7	5081
PAX8	7849
PBRM1	55193
PCK2	5106
PCM1	5108
PCNA	5111
PCSK7	9159
PDCD1LG2	80380
PDGFB	5155
PDPK1	5170
PER1	5187
PFKM	5213
PGK1	5230
PHF6	84295
PHOX2B	8929
PICALM	8301
PIK3R1	5295
PLAG1	5324
PLK1	5347
PLK3	1263
PML	5371
PMS1	5378
PMS2	5395
PNKP	11284
POLB	5423
POLD1	5424
POLE	5426
POLG	5428
POLH	5429
POLI	11201
POLK	51426
POLL	27343
POLM	27434
POLN	353497
POLQ	10721
POT1	25913
POU2AF1	5450
POU5F1	5460
PPARG	5468
PPM1D	8493
PPP2R1A	5518
PRCC	5546
PRDM1	639
PRDM16	63976
PRF1	5551
PRKAA2	5563
PRKAB1	5564
PRKACG	5568
PRKAR1A	5573
PRKAR2B	5577
PRKCA	5578
PRKCB	5579
PRKDC	5591
PRPF4B	8899
PRRX1	5396
PSIP1	11168
PSTK	118672
PTCH1	5727
PTEN	5728
PTPN11	5781
RABEP1	9135
RAC1	5879
RAD1	5810
RAD17	5884
RAD18	56852
RAD21	5885
RAD23A	5886
RAD23B	5887
RAD50	10111
RAD51	5888
RAD51B	5890
RAD51C	5889
RAD51D	5892
RAD52	5893
RAD54B	25788
RAD54L	8438
RAD9A	5883
RALGDS	5900
RANBP17	64901
RAP1GDS1	5910
RARA	5914
RB1	5925
RBBP8	5932
RBM15	64783
RDM1	201299
RECQL	5965
RECQL4	9401
RECQL4	9401
RECQL5	9400
REL	5966
REV1	51455
REV3L	5980
RHOH	399
RIOK3	8780
RNF43	54894
RPA1	6117
RPA2	6118
RPA3	6119
RPA4	29935
RPL22	6146
RPN1	6184
RRM2B	50484
RUNX1	861
SBDS	51119
SDC4	6385
SDHAF2	54949
SDHB	6390
SDHC	6391
SDHD	6392
SETBP1	26040
SETD2	29072
SETMAR	6419
SF3B1	23451
SFPQ	6421
SH2B3	10019
SHFM1	7979
SLC34A2	10568
SLC45A3	85414
SLX1A	548593
SLX4	84464
SMAD4	4089
SMAD4	4089
SMARCA4	6597
SMARCB1	6598
SMARCE1	6605
SMO	6608
SMUG1	23583
SNX29	92017
SOCS1	8651
SOX2	6657
SPECC1	92521
SPO11	23626
SRGAP3	9901
SRSF2	6427
SRSF3	6428
SS18	6760
SS18L1	26039
SSX1	6756
SSX2	6757
SSX4	6759
STAT3	6774
STAT5B	6777
STK11	6794
STK19	8859
STKLD1	169436
SUFU	51684
SUZ12	23512
TAF15	8148
TAL1	6886
TBL1XR1	79718
TCEA1	6917
TCF12	6938
TCF3	6929
TCF7L2	6934
TDG	6996
TDP1	55775
TDP2	51567
TERT	7015
TET2	54790
TFE3	7030
TFEB	7942
TFG	10342
TFRC	7037
THRAP3	9967
TLK1	9874
TMPRSS2	7113
TNFAIP3	7128
TNFRSF14	8764
TNFRSF17	608
TNKS	8658
TNKS2	80351
TOP1	7150
TOPBP1	11073
TP53	7157
TP53BP1	7158
TPM3	7170
TPR	7175
TRAF7	84231
TREX1	11277
TREX2	11219
TRIM24	8805
TRIM27	5987
TRIM33	51592
TRIP11	9321
TRPM7	54822
TSC1	7248
TSC2	7249
TSHR	7253
TSKS	60385
TTL	150465
U2AF1	7307
UBE2A	7319
UBE2B	7320
UBE2N	7334
UBE2V2	7336
UBR5	51366
ULK1	8408
UNG	7374
USP6	9098
VHL	7428
VTI1A	143187
WAS	7454
WHSC1	7468
WHSC1L1	54904
WIF1	11197
WNK1	65125
WRN	7486
WT1	7490
WWTR1	25937
XAB2	56949
XPA	7507
XPC	7508
XRCC1	7515
XRCC2	7516
XRCC3	7517
XRCC4	7518
XRCC5	7520
XRCC6	2547
XRCC6BP1	91419
YWHAE	7531
ZBTB16	7704
ZMYM2	7750
ZNF331	55422
ZNF384	171017
ZNF521	25925
ZRSR2	8233
