# Supplementary material for: Sirtuin inhibition is synthetic lethal with BRCA1 or BRCA2 deficiency
Source: Commun Biol. 2021 Nov 8;4:1270. doi: 10.1038/s42003-021-02770-2 (PMC8575930; doi:10.1038/s42003-021-02770-2)
Supplement: Supplementary file 8 — Supplementary Data 6 [file 42003_2021_2770_MOESM8_ESM.xlsx]

## Sheet: Fig 1c
				sicont	3473830			2115680				Parental				Revertant
				parental				revertant				Surviving Fraction (SF)				Surviving Fraction (SF)
			Gene	rep1	rep2	rep3		rep1	rep2	rep3		SF1	SF2	SF3		SF1	SF2	SF3		Median SF Parental	Median SF Revertant	Median Surviving Fraction Parental/Revertant	p value
			ADPRH	601580	744150	799880		1193740	1142240	1412120		0.173175	0.214216	0.230259		0.564235	0.539893	0.667454		0.214216	0.564235	0.379658	0.000836018
			ADPRHL1	1667480	2259330	2217060		2873800	3067350	2820000		0.480012	0.650386	0.638218		1.35833	1.44982	1.3329		0.638218	1.35833	0.469853	0.000267618
			ADPRHL2	1299380	1723200	1420010		2459230	2153050	2357360		0.374048	0.496052	0.408774		1.16238	1.01766	1.11423		0.408774	1.11423	0.366866	0.000275293
			ART1	578320	568410	340330		805670	804700	619470		0.166479	0.163626	0.0979697		0.380809	0.380351	0.292799		0.163626	0.380351	0.430199	0.00479144
			ART3	708600	870060	703140		2187380	1044320	2027730		0.203982	0.250461	0.202411		1.03389	0.49361	0.958429		0.203982	0.958429	0.21283	0.0228884
			ART4	1832410	1104480	1170470		995000	1172350	1132670		0.52749	0.317943	0.336939		0.470298	0.554124	0.535369		0.336939	0.535369	0.629359	0.153596
			ART5	491520	454690	467910		719030	425700	807060		0.141492	0.13089	0.134696		0.339858	0.201212	0.381466		0.134696	0.339858	0.39633	0.0345767
			BST1	403710	338310	530500		377140	308070	426100		0.116215	0.0973882	0.152713		0.178259	0.145613	0.201401		0.116215	0.178259	0.651941	0.0819309
			CD38	2160060	1925840	1625950		1708280	2034970	3108120		0.621809	0.554385	0.468057		0.807438	0.961852	1.46909		0.554385	0.961852	0.576373	0.0603439
			NADSYN1	493930	735110	1170260		1202280	941020	1102340		0.142186	0.211614	0.336879		0.568271	0.444784	0.521033		0.211614	0.521033	0.406142	0.0140012
			NAMPT	1070880	984780	1177510		1415690	1078940	889940		0.308271	0.283485	0.338966		0.669142	0.509973	0.42064		0.308271	0.509973	0.604484	0.0400815
			NAPRT1	461820	914240	1559220		2365010	2037910	2411220		0.132943	0.263179	0.448848		1.11785	0.963241	1.13969		0.263179	1.11785	0.235434	0.00178841
			NMNAT1	549300	946510	1008880		729120	980260	913950		0.158125	0.272469	0.290423		0.344627	0.463331	0.431989		0.272469	0.431989	0.630731	0.0338665
			NMNAT2	1750910	3186610	2259580		2876640	3076190	3282890		0.504029	0.917319	0.650458		1.35968	1.454	1.55169		0.650458	1.454	0.447359	0.00455012
			NMNAT3	270340	254100	416760		362330	470620	582990		0.0778219	0.0731469	0.119971		0.171259	0.222444	0.275557		0.0778219	0.222444	0.34985	0.0167799
			NUDT12	843980	346010	1032130		579590	1042820	749290		0.242954	0.0996048	0.297116		0.27395	0.492901	0.35416		0.242954	0.35416	0.685999	0.138782
			NUDT14	510330	618860	1465170		1209910	1613470	1527700		0.146907	0.178149	0.421774		0.571878	0.762625	0.722085		0.178149	0.722085	0.246715	0.0139312
			NUDT5	1024250	1040680	1225500		1438630	1806120	2079600		0.294847	0.299577	0.352781		0.679985	0.853683	0.982946		0.299577	0.853683	0.350923	0.00430968
			NUDT9	603770	648590	1215520		1713230	2061020	1602350		0.173805	0.186707	0.349908		0.809777	0.974164	0.757369		0.186707	0.809777	0.230566	0.00212533
			PARG	1643960	2208740	2389810		1264180	2492760	2732570		0.473241	0.635823	0.687947		0.597529	1.17823	1.29158		0.635823	1.17823	0.539642	0.132306
			PARP1	1339550	2535700	1706570		3036610	3300000	3633030		0.385612	0.729944	0.491265		1.43529	1.55978	1.71719		0.491265	1.55978	0.314957	0.00136659
			PARP10	515780	667440	426260		1294600	824540	1138840		0.148476	0.192134	0.122706		0.611907	0.389728	0.538286		0.148476	0.538286	0.275831	0.00631566
			PARP11	668460	812380	768250		1307650	1144020	1405100		0.192427	0.233857	0.221154		0.618076	0.540734	0.664136		0.221154	0.618076	0.35781	0.000500602
			PARP12	1029590	930930	997120		787320	989350	1039110		0.296385	0.267984	0.287038		0.372136	0.467627	0.491147		0.287038	0.467627	0.613817	0.0128385
			PARP14	1757080	3023170	2135070		2407630	1815020	2510310		0.505805	0.87027	0.614616		1.13799	0.85789	1.18653		0.614616	1.13799	0.540087	0.0558871
			PARP15	2255450	1795000	2110020		1801500	2918920	1553160		0.649269	0.516721	0.607405		0.851499	1.37966	0.734119		0.607405	0.851499	0.713335	0.121078
			PARP16	668880	779760	741350		853890	559070	576450		0.192548	0.224467	0.21341		0.403601	0.264251	0.272466		0.21341	0.272466	0.783255	0.0885649
			PARP2	1063560	805080	890020		1453420	1554950	1960160		0.306164	0.231756	0.256207		0.686975	0.734965	0.926492		0.256207	0.734965	0.348598	0.00246468
			PARP3	980010	804520	1669880		1641880	1500610	987160		0.282112	0.231595	0.480703		0.776053	0.70928	0.466592		0.282112	0.70928	0.397744	0.0576019
			PARP4	952170	1725050	1247060		1644200	1712470	1489810		0.274098	0.496584	0.358987		0.77715	0.809418	0.704175		0.358987	0.77715	0.461928	0.00576101
			PARP6	546040	442550	861070		926020	699670	802640		0.157187	0.127395	0.247873		0.437694	0.330707	0.379377		0.157187	0.379377	0.414329	0.0125869
			PARP8	1100980	1242200	1198620		1240680	1412540	1597600		0.316935	0.357588	0.345043		0.586421	0.667653	0.755124		0.345043	0.667653	0.5168	0.00276959
			PARP9	1484920	1128020	1782970		1699640	1814550	3218160		0.427459	0.324719	0.513258		0.803354	0.857668	1.5211		0.427459	0.857668	0.498397	0.054383
			SIRT1	885700	970220	1248700		1616480	2024360	1642370		0.254964	0.279294	0.359459		0.764047	0.956837	0.776285		0.279294	0.776285	0.359783	0.00156847
			SIRT2	2430290	2862120	3566190		3170220	3043890	2360370		0.6996	0.823909	1.02659		1.49844	1.43873	1.11566		0.823909	1.43873	0.572665	0.03029
			SIRT3	661920	622310	838780		609430	979210	1005080		0.190545	0.179142	0.241457		0.288054	0.462835	0.475062		0.190545	0.462835	0.411691	0.0318501
			SIRT4	1230880	1380110	921520		1590100	2191390	2411400		0.354329	0.397288	0.265275		0.751579	1.03579	1.13978		0.354329	1.03579	0.342088	0.0064984
			SIRT5	1546560	1535960	1457500		2682600	2494460	1779370		0.445203	0.442152	0.419566		1.26796	1.17903	0.841039		0.442152	1.17903	0.375012	0.00713924
			SIRT6	569790	545860	558930		1049980	886290	1020210		0.164024	0.157135	0.160897		0.496285	0.418915	0.482214		0.160897	0.482214	0.333664	0.000216115
			SIRT7	1177750	2087290	979330		1756890	1873070	2375620		0.339035	0.600861	0.281917		0.830414	0.885328	1.12286		0.339035	0.885328	0.382949	0.0154573
			TIPARP	893390	364480	767050		410360	974560	1026480		0.257177	0.104922	0.220808		0.193961	0.460637	0.485177		0.220808	0.460637	0.479354	0.148661
			TNKS	2233400	1513440	2355620		2898630	1939260	2346420		0.642922	0.435669	0.678105		1.37007	0.916613	1.10906		0.642922	1.10906	0.579699	0.0226852
			TNKS2	2174420	2534390	2425250		2380000	2858800	2950240		0.625943	0.729567	0.698149		1.12493	1.35124	1.39446		0.698149	1.35124	0.516671	0.00243917
			ZC3HAV1	515540	650400	710850		779880	626670	593650		0.148407	0.187229	0.20463		0.368619	0.296203	0.280595		0.187229	0.296203	0.632096	0.0131966

## Sheet: Fig 1e
			SUM149 Revertant				SUM149 Parental
		Surviving Fraction normalized to siCONT	n1	n2	n3	n4	n1	n2	n3	n4
		siSIRT1	1.13439	1.01041	1.1868	1.03446	0.833661	0.746417	0.267129	0.746417
		siSIRT3	0.819496	0.924595	1.08778	0.994723	0.647261	0.32266	0.641028	0.611028
		siSIRT6	0.878336	0.832044	1.04115	1.07161	0.160897	0.6538	0.493878	0.696324

## Sheet: Fig 1g
	SUM149 Parental									SUM149 Revertant
Drug concentration	n1	n2	n3	n4	n5	n6	n7	n8	n9	n1	n2	n3	n4	n5	n6	n7	n8	n9
0	0.994513	1.02743	1.01222	0.815986	1	1.03756	0.77145	0.918847	1.185	1.02743	1.12933	1.12706	0.991645	1	1.20921	0.964172	0.981819	1.01818
9.375	1.05514	1.07214	1.07194	0.871461	1.02421	1.0699	0.429023	0.830967	0.80862	0.99344	1.29852	1.21879	1.50575	1.1738	1.43906	1.03662	1.14571	1.24053
18.75	0.99417	0.970832	0.904537	0.745519	0.997984	1.09014	0.309304	0.381734	0.52078	1.1649	1.31396	1.36448	1.51694	1.51054	1.54263	0.879675	1.0277	1.13547
37.5	0.584151	0.588663	0.605666	0.578665	0.854143	0.870292	0.0767915	0.158628	0.197993	1.09296	1.28069	1.2477	1.10572	1.56368	1.71216	0.0601113	0.218541	0.15383
75	0.135668	0.150812	0.119668	0.0879737	0.289545	0.310523	0.00838037	0.0171028	0.0146514	1.00762	1.1633	1.10222	0.389335	0.729678	0.816471	0.00719515	0.00874347	0.0209934
150	0.0302869	0.0384994	0.0348534	0.00335429	0.00724943	0.0113248	0.0018243	0.00210934	0.00399065	0.491213	0.542731	0.499507	0.0132427	0.0584307	0.072475	0.0032788	0.00323326	0.00432619

## Sheet: Fig 1j
				DLD1 BRCA2 -/-			DLD1 BRCA2 +/+
			Drug concentration	n1	n2	n3	n1	n2	n3
			0	0.574397	0.992718	1.15085	0.894423	0.99691	0.990521
			4.6875	0.721403	0.824983	1.04926	0.917366	0.981941	1.01962
			9.375	0.656529	0.870972	0.686151	0.949361	1.04951	1.02465
			18.75	0.540279	0.718924	0.670908	0.802067	0.980375	1.00747
			37.5	0.354851	0.474214	0.515167	0.590239	0.870894	0.812549
			75	0.09796	0.226064	0.23236	0.324652	0.430457	0.390775
			150	0.0432294	0.105938	0.104592	0.103084	0.15409	0.261814

## Sheet: Fig 1l
				SUM149 Parental									SUM149 Revertant
			Drug concentration	n1	n2	n3	n4	n5	n6	n7	n8	n9	n1	n2	n3	n4	n5	n6	n7	n8	n9
			0	0.579588	0.958302	0.986022	1.08115	1.22473	1.27895	0.724408	1	1.07286	0.902555	0.986577	0.949233	1.09441	1.24458	1.12932	1	0.995959	1.19335
			3.125	0.815452	1.01984	1.01824	1.27826	1.24223	1.22684	0.929184	1.09124	1.16716	0.867113	1.03974	1.16678	1.29044	1.23301	1.18305	1.3105	1.28748	1.69289
			6.25	0.622455	0.653015	0.655502	0.635255	0.661536	0.397383	0.774479	0.965383	1.04662	0.794188	0.988566	0.948912	1.19995	1.27577	1.09332	1.53696	1.65311	1.74844
			12.5	0.13414	0.185504	0.210161	0.501482	0.62562	0.627444	0.331581	0.440809	0.477344	0.425501	0.545179	0.669197	1.18467	1.03086	0.947163	0.887115	1.22342	1.29276
			25	0.0606391	0.0516729	0.0594009	0.0563252	0.100279	0.150134	0.0911339	0.108562	0.105129	0.0667668	0.069044	0.13719	0.377176	0.458941	0.461855	0.192467	0.210472	0.225616

## Sheet: Fig 1n
			DLD1 BRCA2 -/-			DLD1 BRCA2 +/+
		Drug concentration	n1	n2	n3	n1	n2	n3
		0	0.755071	0.849092	1.20976	1.00219	1.00601	1.01851
		1.5625	0.881816	1.03228	1.03167	1.06482	1.07088	1.03687
		3.125	1.01247	0.97509	0.887939	1.06165	1.01645	1.00656
		6.25	0.970502	1.00872	0.83057	1.08178	1.06096	1.05746
		12.5	0.572415	0.607827	0.606753	1.15587	1.08813	1.10871
		25	0.0341381	0.0381874	0.0338899	0.0338475	0.0295637	0.0343811
		50	0.0163865	0.0115143	0.0185026	0.0146999	0.0154695	0.0364009

## Sheet: Fig 1o
			HAP1 WT				HAP1 WT + siBRCA1				HAP1 WT + siBRCA2
		Drug concentration	n1	n2	n3	n4	n1	n2	n3	n4	n1	n2	n3	n4
		0	1.08349	0.937033	1.57078	1.06297	0.834893	0.980839	1.36302	0.913124	0.863687	1.13631	1.26666	0.61703
		3.125	0.348582	1.11827	0.363053	1.07844	0.116009	0.128657	0.108641	0.185803	0.190443	0.457935	0.256662	0.319455
		6.25	0.240121	0.335173	0.344135	0.543682	0.00935344	0.0149684	0.0238709	0.11486	0.17631	0.0394124	0.012798	0.164214
		12.5	0.0281432	0.0274445	0.0150672	0.0338884	0.00132374	0.00810244	0.000130919	0.00321479	0.000715588	0.00888981	0.000798156	0.00322015
		25	0.000892154	0.00203691	8.59908e-05	0.00189717	0.000116373	0.000494583	0.000480037	0.00690962	0.000137613	0.000357794	0.00011009	0.000137613
		50	4.83698e-05	0.000171982	2.68721e-05	4.29954e-05	0.000698235	0.000450944	0.000101826	0.000654595	0.000798156	0.000192658	0.00299997	0.000192658

## Sheet: Fig 1q
			siCONT				siBRCA1
			n1	n2	n3	n4	n1	n2	n3	n4
		HAP1 WT	0.982075	0.979031	0.970814	1	1.01045	0.715894	0.605736	0.830302
		HAP1 SIRT1 -/-	0.885894	1.08392	1.09182	1	0.610953	0.395448	0.331387	0.413528
		HAP1 SIRT3 -/-	1.00981	0.997642	1.00012	1	0.943155	0.51059	1.62238	0.859377
		HAP1 SIRT6 -/-	0.990147	0.997183	1.00287	1	0.231576	0.267241	0.304683	0.471176

## Sheet: Fig 2c
	DLD1 BRCA2 -/-
	Vehicle	EX527	Salermide
	Fork rate (Kb/min)	Fork rate (Kb/min)	Fork rate (Kb/min)
1	0.72002	0.47397	1.04895
2	0.746438	0.633514	0.581196
3	1.17534	0.40404	1.15048
4	0.557886	0.513856	0.886298
5	0.838642	1.06863	1.46024
6	0.535094	0.799274	0.887334
7	0.692048	0.664594	0.493654
8	1.43797	0.501942	0.97125
9	0.95571	0.645428	0.608132
10	1.34421	0.62678	0.583268
11	1.19036	0.55426	1.05724
12	0.728308	0.443408	0.70707
13	0.778036	0.37555	0.0882154
14	0.759906	0.927738	0.564102
15	1.02616	0.676508	0.971768
16	1.11836	0.532504	0.37555
17	1.03289	0.972804	0.40145
18	1.41777	0.486402	0.713804
19	0.672882	0.7252	0.653198
20	0.854182	0.602952	0.69412
21	1.17897	0.707588	0.506086
22	0.858326	0.78477	0.733488
23	0.801346	0.762496	0.763014
24	0.918414	0.66304	0.77959
25	1.46128	0.45325	0.651126
26	1.25097	0.610204	0.970732
27	0.26936	0.419062	0.63714
28	1.02668	0.738668	0.78995
29	0.519554	0.631442	0.192696
30	0.518	0.845894	0.35742
31	0.577052	0.856254	1.11525
32	0.786842	0.609686	0.662004
33	1.5685	0.826728	0.879564
34	1.35094	0.667184	0.631442
35	1.43745	0.752654
36	1.17379	0.480704
37	1.80212	0.381766
38	2.29785	0.807044
39	0.71743	0.30562
40	2.05905	0.619528
41	1.61564	0.591556
42	1.42139	0.249676
43	2.15125	0.442372
44	0.98161	0.6993
45	0.99456	0.854182
46	1.32694	0.655788
47	1.53414	0.717948
48	1.25658	0.6475
49	0.963048	0.500388
50	0.863333	0.586203
51	0.702753	0.507208
52	0.643183	0.17353
53	1.10809	0.991107
54	0.919882	0.64491
55	0.895277	0.80549
56	0.932832	0.642752
57	1.04895	1.00147
58	0.453682	0.417853
59	0.992402	0.685918
60	0.909522	0.95312
61	0.68635	0.512388
62	1.06751	1.05758
63	1.09169	1.20996
64	0.897867	0.863765
65	1.0019	0.83398
66	0.97125	1.1314
67	0.884485	0.6216
68	1.21169	1.41673
69	0.638003	0.805922
70	1.39774	1.18449
71	0.995855	1.00665
72	0.946645	0.586203
73	1.554	0.467063
74	1.02866	0.739877
75	0.92463	0.493395
76	1.10766	1.01226
77	1.5704	0.759302
78	0.73038	1.1655
79	1.17025	1.10507
80	0.58016	1.29673
81	0.898298	0.78477
82	0.874988	0.591383
83	0.908658	0.511525
84	0.968228	0.412673
85	0.910385	0.612967
86	1.18147	0.711387
87	1.01485	0.542605
88	1.04938	0.476128
89	0.94794	0.33152
90	0.786065	0.614262
91	0.778727	0.645342
92	1.18104	0.55944
93	0.95312	0.434688
94	1.22032	0.525338
95	1.02866	0.402313
96	1.18406	0.428213
97	1.31184	0.504187
98	1.53371	0.78995
99	0.840023	0.45584
100	1.39385	0.447638
101	1.4327	0.512388
102	1.44781	0.394543
103	0.976862	0.34965
104	1.30709	0.578002
105	1.13399	0.492963
106	2.33791	0.514547
107	1.52551	0.410083
108	1.39256	0.426918
109	1.44306	0.283605
110	1.17327	0.507208
111	1.41889	0.681602
112	1.24579	0.469222
113	1.35587	0.480877
114	0.819735	0.486057
115	1.12277	0.511093
116	1.35587	0.859448
117	1.46162	0.520158
118	1.30968	0.882327
119	0.675558	0.465768
120	1.33212	0.390227
121	1.27773	0.706207
122	1.04722	0.604333
123	1.03341	0.607355
124	1.29241	0.63455
125	1.41587	0.612967
126	1.17845	0.480013
127	1.31529	0.49469
128	0.707502	0.669083
129	1.38004	0.508935
130	1.03341	0.793835
131	1.29025	0.628938
132	1.15644	0.78477
133	1.17888	0.811102
134	1.05197	0.509367
135	1.01873	0.892687
136	1.02089	0.486057
137	0.90909	0.521453
138	0.845203	0.636708
139	1.34076	0.611672
140	1.12104	1.19831
141	1.0265	0.94017
142	0.975567	1.04593
143	0.688508	0.426055
144	0.783043	0.982042
145		0.623758
146		0.737718
147		0.854268
148		0.478718

## Sheet: Fig 2e
				Percentage of cells in each cell cycle phase
				G1	S	G2
		Vehicle	BRCA2 +/+	51.6	27.6	17.1
		Vehicle	BRCA2 -/-	49.5	27.9	16.2
		HU release	BRCA2 +/+	47.3	33.6	14.6
		HU release	BRCA2 -/-	55	30.3	10.9
		HU release in EX527	BRCA2 +/+	49.3	34.5	14.2
		HU release in EX527	BRCA2 -/-	73.1	15.2	9.46

[truncated: 16 more sheets: Fig 2g, Fig 3b, Fig 3c, Fig 3f, Fig 3g, Fig 4c, Fig 4d, Fig 4e, Fig 5c, Fig 5g, Fig 5j, Fig 6d, Fig 6f, Fig 6h, Fig 6j, Fig 6k]
