# Supplementary material for: Sirtuin inhibition is synthetic lethal with BRCA1 or BRCA2 deficiency
Source: Commun Biol. 2021 Nov 8;4:1270. doi: 10.1038/s42003-021-02770-2 (PMC8575930; doi:10.1038/s42003-021-02770-2)
Supplement: Supplementary file 9 — Supplementary Data 7 [file 42003_2021_2770_MOESM9_ESM.xlsx]

## Sheet: Fig S1
	Gene	Median Surviving Fraction Parental/Revertant
	ART3	0.225845
	NUDT9	0.241818
	NUDT14	0.27066
	PARP10	0.311745
	PARP1	0.322402
	SIRT1	0.328954
	PARP9	0.334787
	PARP2	0.335137
	SIRT4	0.341653
	ADPRH	0.346428
	SIRT6	0.349011
	ADPRHL2	0.363568
	PARP11	0.371106
	ART5	0.374375
	ART1	0.383822
	NUDT5	0.396828
	ADPRHL1	0.412693
	NMNAT3	0.413498
	PARP6	0.425516
	PARP3	0.433827
	SIRT5	0.434929
	TIPARP	0.440411
	NMNAT2	0.444899
	SIRT3	0.487469
	PARP8	0.488966
	TNKS2	0.497613
	CD38	0.49954
	TNKS	0.51348
	SIRT7	0.514969
	PARP4	0.52883
	PARP15	0.549868
	PARG	0.55367
	NUDT12	0.581191
	SIRT2	0.589476
	ART4	0.595151
	PARP12	0.596658
	ZC3HAV1	0.614047
	PARP14	0.626613
	BST1	0.637249
	NMNAT1	0.642916
	NAMPT	0.688624
	PARP16	0.748902

## Sheet: Fig S2a
		Drug Concentration	DLD1 BRCA2 -/-			DLD1 BRCA2 +/+			MDAMB436
			n1	n2	n3	n1	n2	n3	n1	n2	n3
		0	0.574397	0.992718	1.15085	0.894423	0.99691	0.990521	0.633213	0.760877	0.980584
		4.6875	0.721403	0.824983	1.04926	0.917366	0.981941	1.01962	0.638687	0.76819	0.909672
		9.375	0.656529	0.870972	0.686151	0.949361	1.04951	1.02465	0.452888	0.687936	0.598676
		18.75	0.540279	0.718924	0.670908	0.802067	0.980375	1.00747	0.292798	0.454777	0.524423
		37.5	0.354851	0.474214	0.515167	0.590239	0.870894	0.812549	0.158684	0.28157	0.316375
		75	0.09796	0.226064	0.23236	0.324652	0.430457	0.390775	0.0525098	0.10293	0.116387
		150	0.0432294	0.105938	0.104592	0.103084	0.15409	0.261814	0.0157018	0.0332357	0.0349445

## Sheet: Fig S2b
		Drug Concentration	DLD1 BRCA2 -/-			DLD1 BRCA2 +/+			MDAMB436
			n1	n2	n3	n1	n2	n3	n1	n2	n3
		0	0.755071	0.849092	1.20976	1.00219	1.00601	1.01851	1.09341	1.02259	1.10534
		1.5625	0.881816	1.03228	1.03167	1.06482	1.07088	1.03687	1.076	0.975022	1.01647
		3.125	1.01247	0.97509	0.887939	1.06165	1.01645	1.00656	0.9804	0.87296	0.95055
		6.25	0.970502	1.00872	0.83057	1.08178	1.06096	1.05746	0.811848	0.851399	0.894708
		12.5	0.572415	0.607827	0.606753	1.15587	1.08813	1.10871	0.309993	0.307663	0.276468
		25	0.0341381	0.0381874	0.0338899	0.0338475	0.0295637	0.0343811	0.0257212	0.0251292	0.028614
		50	0.0163865	0.0115143	0.0185026	0.0146999	0.0154695	0.0364009	0.0100553	0.0120331	0.0161324

## Sheet: Fig S2c
		Drug Concentration	SUM149 Revertant siBRCA1			SUM149 Revertant siCONT
			n1	n2	n3	n1	n2	n3
		0	1	1.13801	0.894567	1	0.953209	1.09944
		12.5	0.847079	1.04378	1.0123	1.30011	1.34262	1.38453
		25	0.337215	0.641655	0.688022	1.11422	1.12233	1.07958
		50	0.145845	0.186521	0.144295	0.421638	0.455927	0.522274
		100	0.0564444	0.0565434	0.0479662	0.13959	0.173806	0.20048

## Sheet: Fig S2d
			MCF10A Revertant siBRCA1			MCF10A Revertant siCONT
		Drug Concentration	n1	n2	n3	n1	n2	n3
		0	1.0933	0.970521	1	0.992117	1.02893	1
		3.5	1.25149	1.61671	1.34378	1.36474	1.37155	1.31361
		6.25	1.17781	1.3628	1.42222	1.36291	1.33032	1.35459
		12.5	0.994897	1.07639	1.26371	1.41118	1.43231	1.37908
		25	0.591199	0.447772	0.680163	1.34643	1.33275	1.30434
		50	0.17883	0.198686	0.333122	1.17711	1.11053	1.16202
		100	0.197338	0.174335	0.169508	0.849397	0.732779	0.871764

## Sheet: Fig S3a
			HAP1 WT				HAP1 S1				HAP1 S6
		Drug Concentration	n1	n2	n3	n4	n1	n2	n3	n4	n1	n2	n3	n4
		0	1.08349	0.937033	1.57078	1.06297	1.28836	1.03047	1.1364	1.02585	1.24244	1.3508	0.957607	0.973574
		0.3125	1.12012	0.88553	1.04301	0.704356	0.976482	1.08388	0.531612	0.530949	1.01259	0.628804	0.937117	0.790574
		0.625	0.781573	0.878691	0.451734	0.677091	1.16966	0.243484	0.808263	0.492569	1.01644	0.907796	0.931603	0.749749
		1.25	0.283041	0.157425	0.19442	0.948725	0.885356	0.322368	0.668294	0.23146	0.308739	0.567115	0.186897	0.45162
		2.5	0.0374248	0.0563992	0.1904	0.210481	0.113526	0.0335589	0.0124004	0.0213796	0.0295516	0.0213317	0.00310332	0.0131818
		5	0.00877643	0.0119688	0.000381584	0.00686314	0.000547385	0.00500366	0.00012632	0.000259657	0.00020455	0.000637027	4.67543e-05	4.091e-05
		10	8.06163e-05	0.000343963	3.7621e-05	4.83698e-05	9.82485e-05	8.4213e-05	3.50888e-05	4.21065e-05	3.50657e-05	4.091e-05	2.92214e-05	5.84429e-05

## Sheet: Fig S3b
			HAP1 WT				HAP1 WT + siBRCA1
		Drug Concentration	n1	n2	n3	n4	n1	n2	n3	n4
		0	1.08349	0.937033	1.57078	1.06297	0.834893	0.980839	1.36302	0.913124
		0.3125	1.12012	0.88553	1.04301	0.704356	0.723561	0.444965	1.24643	0.40518
		0.625	0.781573	0.878691	0.451734	0.677091	0.19288	0.244862	0.0821299	0.358682
		1.25	0.283041	0.157425	0.19442	0.948725	0.0177177	0.155488	0.0651541	0.0219071
		2.5	0.0374248	0.0563992	0.1904	0.210481	0.00621138	0.00170195	0.0016874	0.00343299
		5	0.00877643	0.0119688	0.000381584	0.00686314	0.000407304	0.00046549	0.000901887	0.00490219
		10	8.06163e-05	0.000343963	3.7621e-05	4.83698e-05	0.00042185	0.00097462	0.0014692	0.00165831

## Sheet: Fig S3c
			HAP1 S1				HAP1 S1 + siBRCA1
		Drug Concentration	n1	n2	n3	n4	n1	n2	n3	n4
		0	1.28836	1.03047	1.1364	1.02585	1.33364	1.13365	1.09305	1.79241
		0.3125	0.976482	1.08388	0.531612	0.530949	0.221978	0.514408	0.682659	0.527388
		0.625	1.16966	0.243484	0.808263	0.492569	0.649031	0.387438	0.6809	0.360245
		1.25	0.885356	0.322368	0.668294	0.23146	0.247548	0.143205	0.0633836	0.64225
		2.5	0.113526	0.0335589	0.0124004	0.0213796	0.00972401	0.0405787	0.00585132	0.00392343
		5	0.000547385	0.00500366	0.00012632	0.000259657	0.000287492	0.000304404	0.000101468	0.000118379
		10	9.82485e-05	8.4213e-05	3.50888e-05	4.21065e-05	0.000135291	0.00064263	6.76453e-05	8.45566e-05

## Sheet: Fig S3d
			HAP1 S6				HAP1 S6 + siBRCA1
		Drug Concentration	n1	n2	n3	n4	n1	n2	n3	n4
		0	1.24244	1.3508	0.957607	0.973574	1.41059	0.285186	1.00881	0.870893
		0.3125	1.01259	0.628804	0.937117	0.790574	0.307641	0.494775	0.470766	1.1332
		0.625	1.01644	0.907796	0.931603	0.749749	0.426996	0.595998	0.436154	0.904883
		1.25	0.308739	0.567115	0.186897	0.45162	0.0853093	0.18397	0.255272	0.164485
		2.5	0.0295516	0.0213317	0.00310332	0.0131818	0.0232492	0.00942126	0.0159692	0.000870292
		5	0.00020455	0.000637027	4.67543e-05	4.091e-05	0.000828849	0.000994619	0.000110513	0.000234841
		10	3.50657e-05	4.091e-05	2.92214e-05	5.84429e-05	4.14425e-05	5.52566e-05	4.14425e-05	5.52566e-05

## Sheet: Fig S4b
				N=1	N=1	N=1	N=1	N=2	N=2	N=2	N=2
				Vehicle	EX527	Vehicle	EX527	Vehicle	EX527	Vehicle	EX527
			Median number of foci per cell from both biological repeats	0	1	1	0
			gh2ax foci	DLD1 BRCA2+/+	DLD1 BRCA2+/+	DLD1 BRCA2-/-	DLD1 BRCA2-/-	DLD1 BRCA2+/+	DLD1 BRCA2+/+	DLD1 BRCA2-/-	DLD1 BRCA2-/-
				0	0	1	4	0	0	8	0
				1	0	0	0	30	0	0	0
				2	2	0	2	2	0	2	7
				0	1	0	2	5	0	4	5
				0	0	6	0	1	4	1	0
				0	2	8	7	0	0	11	2
				0	1	3	4	17	0	0	0
				0	5	0	15	0	0	4	0
				0	2	0	3	0	0	7	0
				3	1	0	10	0	3	0	1
				1	4	0	0	1	1	9	0
				3	1	0	0	2	2	1	0
				0	3	0	1	1	7	62	0
				0	2	14	0	3	3	0	0
				0	1	17	0	14	0	2	0
				0	1	24	4	0	2	0	0
				0	6	10	10	4	0	0	0
				0	2	15	8	0	1	1	0
				0	5	8	2	3	0	3	0
				0	1	8	1	1	0	18	0
				0	4	0	6	0	3	10	0
				0	17	0	0	0	2	2	19
				0	4	0	10	0	0	5	0
				2	9	3	2	0	1	10	0
				0	0	0	0	0	0	0	0
				0	2	4	2	1	0	0	0
				0	0	0	1	0	0	2	0
				0	2	0	1	0	4	0	0
				0	5	0	0	5	0	0	0
				0	15	39	0	1	0	0	2
				0	10	1	0	2	6	0	1
				0	1	0	0	0	2	0	0
				1	3	15	0	8	0	1	0
				0	18	3	1	0	0	0	3
				0	9	4	2	1	0	0	0
				0	0	0	1	0	0	3	1
				6	0	0	1	0	0	0	12
				0	5	2	16	2	3	4	2
				4	8	7	10	0	0	155	0
				0	10	0	1	3	0	2	2
				0	2	3	6	2	5	0	1
				0	7	0	0	4	0	0	4
				1	0	0	0	7	0	1	0
				0	3	0	22	0	0	1	0
				0	5	1	0	1	6	1	3
				2	1	0	3	5	0	0	0
				0	7	1	0	4	0	0	1
				0	2	0	1	0	12	0	2
				3	5	2	0	1	0	0	0
				0	1	4	1	0	0	0	0
				0	2	5	1	0	2	12	0
				0	4	61	0	9	1	0	7
				0	0	0	0	1	0	2	0
				0	0	0	0	0	2	2	0
				0	5	0	0	0	11	0	2
				0	5	0	0	0	1	6	0
				0	0	12	0	0	4	0	0
				0	0	0	3	0	1	2	0
				0	2	4	0	0	1	1	0
				0	0	2	0	0	1	2	2
				1	5	3	1	0	0	0	1
				0	0	4	4	3	4	0	3
				0	3	2	0	7	5	0	3
				0	4	10	0	0	0	0	0
				0	0	2	0	11	8	0	3
				4	0	18	0	0	8	8	0
				0	4	1	11	2	3	2	0
				0	2	0	8	0	2	98	0
				2	2	1	0	2	0	3	0
				0	5	5	0	2	9	0	0
				0	0	2	11	3	2	0	25
				0	0	13	0	2	0	1	0
				4	11	0	1	0	20	0	0
				0	0	0	5	4	10	6	1
				2	0	0	0	0	5	14	0
				0	4	11	0	4	2	1	0
				0	0	9	0	7	0	3	0
				0	1	3	1	5	0	10	0
				0	2	0	0	0	11	0	0
				0	5	14	17	2	0	0	0
				4	4	0	0	1	5	1	0
				0	0	0	4	3	7	0	0
				1	0	6	18	0	1	0	0
				1	5	2	97	0	11	3	0
				3	6	5	15	1	0	42	0
				0	9	13	13	1	5	0	0
				0	4	4	28	2	1	1	3
				3	1	8	6	0	0	0	0
				0	5	1	7	0	2	0	0
				0	7	7	0	0	1	0	0
				0	2	1	7	3	0	0	0
				0	7	0	1	0	2	0	0
				0	0	8	1	0	1	9	2
				0	5	1	1	6	0	0	0
				0	2	7	1	0	0	3	0
				0	5	8	0	1	5	0	0
				0	2	0	15	5	0	1	0
				0	3	5	10	0	1	0	0
				0	0	5	7	3	0	1	0
				7	4	5	0	2	3	5	0
				4	11	7	68	1	5	1	0
				0	0	3	0	5	1	0	0
				0	3	0	1	1	0	0	0
				0	5	0	0	0	1	0	0
				0	1	0	0	4	1	0	0
				0	9	0	0	11	1	0	0
				0	14	0	0	3	0	1	0
				0	0	0	0	3	2	9	0
				0	9	0	0	3	12	2	0
				0	0	0	1	9	0	0	0
				0	0	10	0	1	2	1	0
				2	1	5	7	0	0	10	0
				0	1	1	3	1	3	0	0
				0	0	0	16	0	0	0	0
				4	0	0	0	0	0	0	0
				0	4	0	5	0	0	0	0
				0	8	0	0	2	13	0	0
				6	4	0	0	3	0	0	0
				0	0	4	2	14	0	0	0
				0	0	5	0	0	3	2	0
				3	0	9	2	0	5	4	0
				6	6	0	0	4	0	0	0
				1	7	5	0	2	0	0	0
				1	0	0	2	4	0	0	0
				2	9	0	3	0	0	0	0
				5	8	0	0	0	0		0
				2	11	2	2	5	0		0
				0	12	0	0	1	0		1
				0	7	1	3	1	0		2
				7	0	11	0	1	0		0
				0	0	2	19	0	3		0
				0	0	5	2	1	7		3
				4	0	1	0	0	18		1
				0	3	0	1	3	2		10
				4	8	5	2	11	9		0
				0	0	2	0	1	1		1
				0	6	2	0	1	4		0
				0	11	8	2	2	4		0
				2	0	35	2	1	10		0
				0	3	43	0	8	0		0
				0	4	8	0	0	1		0
				0	0	1	0	3	1		0
				0	9	39	1	4	5		0
				0	2	1	1	0	0		0
				0	0	4	4	2	0		0
				0	0	30	3	6	1		0
				0	0	38	6	3	0		0
				0	0	40	0	0	1		0
				0	11	3	1	0	7		0
				2	6	8	8	0	0		0
				0	7	2	26	1	0		0
				0	31	2	3	5	1		1
				0	0	3	0	2	0		0
				1	3	30	0	2	1		0
				0	8	0	9	4	5		1
				0	0	10	0	1	0		0
				2	1	13	1	0	0		10
				1	0	0	11	0	2		1
				0	8	0	0	0	2		0
				0	0	4	1	0	7		0
				0	5	15	0	3	7		0
				0	2	1	0	4	1		0
				0	3	20	1	3	0		0
				0	10	26	55	0	0		0
				1	5	6	3	1	15		10
				0	1	5	0	0	2		3
				0	1	3	0	0	0		3
				3	0	14	1	1	1		10
				0	0	5	1	0	0		2
				3	4	7	2	0	0		1
				2	7	3	1	0	1		1
				0	6	13	5	1	0		0
				1	0	0	0	14	1		1
				0	2	33	2	0	3		0
				0	5	0	0	2	0		0
				0	2	13	1	0	6		0
				0	3	1	0	0	1		1
				0	6	1	0	0	0		1
				0	1	8	0	0	0		1
				1	0	0	0	1	1		0
				0	0	4	1	0	2		0
				1	3	0	0	0	2		0
				3	4	4	0	0	1		0
				1	6	5	5	0	6		0
				1	0	6	0	1	4		0
				4	2	6	3	0	0		3
				4	4	0	15	0	0		0
				3	21	0	2	2	4		2
				0	1	1	0	5	1		0
				0	4	0	8	0	3		0
				0	3	0	4	0	3		0
				1	9	0	0	1	4		2
				0	7	2	1	0	11		0
				0	5	14	0	3	5		2
				2	7	10	0	0	0		0
				0	3	0	0	0	1		0
				1	2	6	12	0	0		0
				2	4	87	19	0	3		0
				0	22	6	0	0	4		0
				2	13	0	0	4	0		0
				0	8	0	12	0	0		1
				0	0	3	0	6	0		0
				0	0	1	9	2	0		1
				0	6	1	1	0	0		1
				1	8	2	3	1	1
				0	1	0	0	5	2
				5	2	3	13	5	7
				1	2	1	2	0	7
				2	3	4	2	0	6
				0	0	0	5	1	1
				0	11	0	0	0	12
				0	7	0	0	3	0
				0	0	2	0	3	5
				1	14	5	0	0	2
				1	11	7	0	4	2
				0	2	0	0	17	3
				0	3	1	0	5	5
				0	0	5	0	1	6
				0	0	0	4	0	8
				0	0	20	0	6	0
				0	0	0	0	0	9
				0	0	0	0	0	0
				0	0	8	0	0	1
				1	0	7	0	1	3
				0	2	0	1	0	0
				0	4	8	0	5	0
				0	4	3	0	1	1
				1	2	2	15	0	3
				0	3	2	8	1	13
				0	1	0	4	1	3
				0	2	0	5	4	9
				0	2	1	2	3	1
				0	7	0	12	4	1
				2	6	0	0	0	5
				0	2	45	1	2	1
				0	0	0	1	1	2
				0	2	6	4	8	4
				1	0	22	4	0	2
				3	7	1	5	0	1
				6	5	1	2	4	0
				0	0	4	0	0	1
				0	8	9	0	1	0
				0	3	0	0	0	0
				0	4	19	0	0	0
				0	0	2	7	0	5
				2	3	1	2	0	0
				2	0	0	0	0	0
				0	0	0	0	2	6
				6	8	2	1	0	2
				0	5	0	0	0	0
				0	0	1	2	0	0
				0	0	3	1	0	0
				0	0	0	12	0	0
				0	0	1	3	2	0
				2	2	3	1	0	0
				0	0	0	2	0	0
				0	0	11	1	2	0
				4	0	12	5	0	0
				0	2	17	4	0	0
				0	3	5	1	0	3
				0	0	0	5	1	1
				0	15	2	0	3	0
				6	14	0	7	0	2
				0	1	0	3	4	0
				0	3	0	0	3	1
				0	2	0	0	15	0
				0	2	0	0	0	0
				0	0	6	0	0	0
				0	0	0	0	0	0
				0	6	5	4	1	0
				0	3	4	7	0	11
				0	9	7	3	1	0
				0	2	16	14	0	1
				0	0	0	11	2	1
				0	0	0	41	9	0
				1	6	0	6	0	0
				0	3	0	0	0	0
				2	8	0	3	2	0
				2	2	0	1	0	0
				0	0	0	0	1	0
				3	0	0	0	0	0
				3	0	13	0	0	0
				2	1	1	9	1	0
				0	1	13	112	1	0
				1	4	44	0	1	0
				1	0	2	0	0	0
				2	16	14	2	0	0
				0	8	0	0	1	1
				3	13	1	3	1	0
				1	12	3	0	1	1
				1	0	14	0	1	0
				0	2	14	0	0	0
				2	3	0	0	3	0
				8	3	3	0	3	0
				1	6	5	0	0	0
				0	4	6	0	0	4
				0	4	0	46	0	10
				0	0	1	2	0	0
				1	1	5	0	2	0
				1	0	0	2	0	0
				0	1	6	0	0	0
				0	1	0	0	2	0
				2	0	0	37	1	0
				4	0	0	0	1	3
				0	1	4	0	3	2
				0	0	2	0	4	4
				0	1	0	2	0	2
				1	2	4	0	2	0
				0	3	11	0	2	0
				0	0	2	0	0	1
				0	4	0	0	0	3
				0	1	5	4	0	0
				0	0	3	7	0	0
				2	0	0	14	0	1
				0	1	37	1	1	0
				0	0	0	0	0	2
				0	0	2	0	0	2
				1	0	0	0	0	5
				0	0	0	1	0	4
				0	2	0	0	1	1
				0	0	1	1	2	4
				0	16	14	1	1	0
				0	3	7	0	0	1
				0	0	1	0	3	1
				0	0	7	0	0	0
				0	7	2	0	2	0
				0	11	1	1	3	2
				0	7	8	0	0	4
				0	14	6	0	3	0
				0	4	0	5	0	0
				0	11	2	0	7	0
				0	0	0	0	0	2
				0	9	24	3	0	6
				0	0	3	9	0	0
				0	9	38	3	0	1
				0	5	0	5	0	2
				1	1	23	1	1	0
				0	1	0	0	0	4
				0	11	34	0	3	0
				0	14	0	0	0	0
				0	3	5	2	1	0
				0	0	0	2	1	0
				0	5	0	1	4	0
				0	1	0	0	3	0
				0	5	0	0	8	1
				0	0	61	1	0	0
				0	0	15	0	5	4
				0	7	1	7	0	6
				0	8	16	0	0	0
				0	0	2	0	2	6
				1	0	0	2	10	1
				0	3	0	4	0	0
				0	0	0	6	7	0
				0	3	1	2	6	3
				0	1	0	0	0	2
				0	0	1	0	6	19
				0	0	0	0	2	5
				0	0	0	0	0	4
				0	0	0	6	1	2
				1	1	0	1	0	2
				0	0	0	2	0	3
				0	0	1	10	6	0
				0	0	13	0	1	0
				0	0	0	10	0	0
				1	0	0	0	3	0
				0	0	1	3	2	1
				0	0	0	0	4	2
				0	0	2	0	6	2
				0	0	2	1	3	3
				0	0	3	0	3	0
				0	0	0	6	0	0
				0	0	0	1	1	0
				0	0	0	0	1	1
				0	0	87	0	2	2
				0	3	0	0	2	4
				1	0	32	0	0	3
				0	0	0	1	2	3
				0	0	0	6	0	1
				0	0	1	0	2	0
				0	0	0	2	2	6
				0	0	4	1	3	6
				0	0	0	0	2	3
				0	0	1	0	0	0
				0	1	1	1	2	6
				0	0	3	0	1	0
				0	0	9	0	1	4
				1	0	1	1	3	3
				0	0	2	0	2	3
				0	0	0	0	0	2
				0	0	0	1	0	0
				0	0	1	0	0	5
				0	0	0	5	0	0
				0	0	0	2	0	2
				0	0	0	0	0	2
				5	0	0	1	2	3
				0	0	0	0	0	0
				2	0	0	0	2	2
				2	5	4	0	7	0
				0	2	0	0	0	0
				0	1	0	1	0	2
				1	0	0	0	0	0
				0	1	8	1	2	0
				0	4	8	1	0	0
				0	3	1	0	0	3
				0	3	6	5	0	0
				0	2	6	0	0	1
				0	0	0	0	3	0
				0	4	1	0	0	1
				1	0	10	6	2	0
				0	0	7	2	1	2
				2	3	2	0	11	0
				0	0	0	0	5	2
				0	1	0	0	0	0
				0	0	1	0	4	0
				0	0	0	0	0	1
				0	0	0	10	0	3
				3	0	12	0	0	13
				0	3	0	2	1	0
				0	0	27	5	4	3
				0	0	0	6	13	5
				0	0	1	3	0	0
				0	12	7	21	1	11
				0	16	15	0	2	9
				0	7	1	2	9	0
				10	2	3	11	9	0
				0	6	0	0	0	2
				0	0	0	2	0	5
				0	7	2	0	0	15
				0	3	1	0	0	1
				0	1	11	0	0	0
				0	1	1	0	3	0
				2	4	0	0	0	0
				0	2	7	0	0	10
				0	0	14	0	0	1
				0	2	0	0	0	0
				0	7	0	3	0	0
				0	1	1	0	3	5
				0	5	0	40	1	1
				0	5	0	8	7	0
				0	0	0	0	1	0
				0	1	0	9	0	0
				0	3	0	0	0	1
				0	4	0	2	0	2
				0	3	0	0	0	0
				0	2	0	3	0	0
				3	0	0	0	0	3
				0	2	0	8	6	0
				0	0	0	0	7	0
				0	0	0	0	1	0
				0	0	0	10	3	0
				0	1	0	1	0	1
				0	0	0	0	1	0
				0	3	1	0	3	6
				0	1	14	0	0	1
				0	0	3	1	0	0
				0	0	1	0	2	1
				0	2	17	2	2	0
				0	4	0	2	0	0
				0	0	0	1	0	0
				0	0	7	0	0	7
				0	0	0	4	1	0
				0	0	6	1	0	0
				0	2	0	0	9	19
				0	0	0	0	1	0
				1	4	1	0	9	0
				0	0	1	1	1	0
				0	4	0	0	5	5
				0	1	0	0	1	6
				0	3	0	0	0	0
				0	1	2	3	0	10
				0	0	3	1	0	0
				0	6	1	0	4	0
				0	0	0	0	0	31
				0	12	3	6	1	6
				7	8	0	4	1	0
				0	8	1	0	0	0
				0	5	2	0	0	0
				2	2	0	3	0	5
				0	1	0	0	0	0
				9	5	0	0	0	0
				1	0	5	0	0	2
				0	2	0	0	0	5
				12	5	0	4	0	0
				0	0	3	1	0	4
				0	0	0	0	0	1
				0	11	0	1	0	0
				0	12	1	14	0	1
				0	0	2	0	2	2
				0	0	7	5	1	2
				0	0	10	0	0	5
				0	0	88	0	3	1
				0	0	6	0	0	0
				0	0	0	1	1	1
				0	0	0	0	7	10
				0	3	1	0	0	0
				0	2	0	1	7	9
				0	2	0	1	4	0
				0	0	9	9	1	0
				0	0	0	4	0	1
				0	0	9	0	1	0
				0	0	0	0	4	8
				0	1	9	0	0	15
				0	5	13	0	1	1
				0	2	1	0	7	0
				1	3	2	0	0	3
				3	3	0	0	4	2
				0	1	1	0	0	5
				2	0	0	0	4	6
				0	0	0	0	0	0
				2	0	0	11	1	0
				0	0	17	3	3	0
				0	0	0	6	0	0
				0	0	0	0	0	7
				0	0	0	0	2	0
				1	0	0	2	1	4
				0	2	1	0	3	1
				0	1	0	0	0	3
				0	0	0	15	0	0
				0	0	0	0	0	0
				0	0	13	1	1	5
				0	0	0	0	2	5
				0	0	0	0	3	12
				0	0	0	3	0	1
				0	0	13	0	1	3
				0	1	8	5	2	1
				0	0	0	10	1	3
				0	0	4	6	0	1
				0	0	3	6	0	4
				0	16	8	0	0	7
				0	0	7	13	0	3
				0	4	0	2	0	9
				4	14	0	0	8	3
				1	8	0	0	0	4
				0	17	1	0	3	0
				0	2	2	0	2	3
				1	0	12	5	0	4
				0	18	0	0	0	5
				0	0	2	3	0	8
				0	0	8	1	0	0
				0	10	1	0	0	0
				0	0	8	4	0	0
				0	14	4	0	2	14
				0	1	0	0	0	0
				0	3	58	0	1	0
				0	0	0	0	0	0
				0	0	3	0	1	0
				0	0	0	0	1	6
				1	0	0	0	0	5
				0	1	5	2	0	0
				0	4	0	0	0	1
				1	0	0	0	0	0
				0	3	1	4	0	0
				1	0	1	2	0	11
				0	0	0	0	1	2
				0	0	0	5	0	0
				0	1	1	1	0	7
				0	0	8	0	0	2
				1	0	2	0	0	0
				0	3	9	0	0	1
				3	0	8	0	0	7
				2	0	8	4	3	5
				12	0	0	1	0	4
				4	0	7	3	0	2
				0	0	0	12	0	0
				0	0	13	5	0	4
				0	0	6	1	2	0
				0	4	0	0	0	0
				0	3	28	2	0	14
				9	2	1	0	6	1
				0	9	0	0	2	0
				0	11	5	0	0	0
				0	2	0	0	1	7
				0	1	0	0	1	0
				0	5	1	5	0	5
				2	6	0	0	1	1
				1	2	0	0	0	0
				0	1	2	0	0	0
				1	2	4	2	2	0
				2	8	1	2	0	0
				1	2	2	0	2	0
				0	1	0	2	2	0
				0	0	2	1	0	0
				0	0	0	3	1	0
				0	0	2	1	0	0
				0	0	0	0	0	1
				0	0	1	0	0	0
				3	0	0	0	0	2
				0	0	1	25	3	0
				2	14	1	0	0	0
				1	0	3	0	0	0
				0	1	2	10	0	0
				0	0	2	2	0	0
				6	0	0	0	0	0
				1	0	0	0	1	0
				0	5	0	0	3	0
				0	0	0	2	0	0
				1	0	0	0	1	21
				0	1	0	2	0	0
				4	0	0	4	1	11
				0	0	1	8	2	3
				0	0	0	3	5	0
				0	1	0	0	0	0
				0	1	0	0	0	0
				1	0	0	8	0	0
				0	3	3	0	0	2
				1	6	0	0	0	0
				1	8	0	0	1	4
				6	4	0	0	0	2
				0	10	1	2	0	3
				0	1	4	8	0	7
				0	0	2	4	2	0
				0	5	6	0	0	0
				0	7	1	4	5	0
				0	6	0	0	0	1
				0	1	1	0	1	0
				1	0	0	0	7	2
				6	0	28	0	0	1
				1	0	0	0	0	9
				2	3	3	0	3	0
				0	5	0	0	0	0
				0	1	0	0	0	0
				0	0	0	1	0	2
				0	0	0	0	0	0
				0	2	0	0	0	12
				0	1	0	5	0	11
				0	0	0	0	3	0
				0	0	9	1	3	0
				0	7	49	3	0	0
				0	0	15	0	0	7
				0	0	0	11	0	0
				0	5	0	6	0	0
				0	0	23	7	5	0
				0	0	5	0	2	0
				0	0	3	0	4	0
				0	17	23	0	0	0
				0	1	0	4	0	0
				0	0	0	4	3	4
				0	0	31	2	0	0
				0	0	0	8	0	0
				0	0	0	0	2	1
				1	0	0	0	3	1
				0	0	0	8	1	0
				0	0	0	0	9	8
				0	2	0	0	1	0
				1	0	17	15	0	0
				0	2	0	0	0	0
				0	0	6	7	2	3
				0	0	1	1	0	2
				0	0	9	0	0	2
				1	3	12	5	1	0
				0	0	1	7	4	16
				0	1	0	14	0	11
				0	1	0	0	0	1
				0	0	0	0	0	11
				0	2	0	0	5	8
				0	3	0	0	0	0
				0	0	0	2	2	8
				0	0	14	1	6	8
				0	0	5	1	0	0
				0	0	1	10	10	1
				0	0	0	5	0	0
				2	0	1	0	2	2
				0	4	2	0	0	5
				1	0	2	0	3	0
				0	0	0	1	2	0
				0	25	0	0	6	0
				0	16	4	13	14	0
				0	3	4	13	0	0
				0	0	0	0	7	1
				0	3	0	1	1	2
				0	2	5	0	5	1
				0	1	4	1	0	1
				0	0	5	0	1	3
				0	11	0	4	0	0
				0	0	9	0	1	0
				1	4	3	2	3	0
				0	1	2	0	0	2
				0	1	2	5	0	1
				0	0	6	1	12	0
				0	0	3	0	6	2
				0	0	6	0	0	4
				0	0	0	0	2	0
				0	0	0	6	0	0
				0	0	0	1	0	3
				0	0	0	8	0	5
				5	1	13	5	0	0
				1	5	2	5	0	2
				0	1	4	0	0	4
				0	1	0	0	1	0
				0	1	6	0	2	0
				0	8	3	2	0	0
				0	1	16	0	0	0
				6	3	0	3	0	0
				4	3	3	0	0	1
				0	5	0	5	0	5
				0	6	0	0	0	8
				0	0	11	1	3	0
				0	6	0	4	0	4
				0	4	0	1	1	3
				0	0	0	0	5	8
				1	1	0	7	2	6
				1	0	0	64	1	8
				0	4	2	0	0	14
				1	0	0	0	1	0
				0	0	1	0	0	0
				0	6	0	7	1	3
				0	0	2	0	0	1
				0	6	0	0	3	1
				1	2	0	0	3	5
				0	5	0	13	0	8
				0	4	0	0	0	1
				0	8	0	7	1	5
				1	1	3	1	1	0
				0	3	0	1	0	11
				0	5	0	0	1	0
				0	0	0	0	1	4
				0	0	0	0	0	0
				0	0	0	2	2	0
				0	3	1	0	0	2
				0	4	0	0	0	1
				0	0	7	0	0	0
				0	5	0	0	1	0
				0	0	0	0	0	0
				0	0	0	0	0	0
				0	0	0	0	0	1
				0	0	2	0	0	2
				0	17	4	0	0	0
				0	21	1	0	0	4
				0	8	1	0	0	0
				1	0	0	0	2	4
				0	18	1	0	0	1
				0	0	0	1	1	1
				0	0	0	1	1	0
				0	0	1	0	0	4
				0	0	2	0	0	1
				0	0	0	0	2	0
				1	0	0	1	0	1
				2	2	0	0	7	0
				0	3	0	0	1	0
				0	19	0	0	0	4
				0	4	0	0	0	7
				0	1	0	2	1	8
				0	0	0	0	3	1
				0	8	0	0	3	7
				0	7	0	0	1	4
				1	1	0	0	0	5
				0	0	0	0	2	4
				1	6	0	0	4	3
				0	0	3	0	3	0
				0	0	2	0	0	0
				0	23	0	0	0	0
				0	1	9	0	0	0
				0	0	15	3	0	14
				0	2	1	0	0	2
				0	0	15	0	1	1
				0	10	11	0	4	5
				3	3	0	0	0	0
				0	7	2	4	7	1
				0	4	1	12	0	0
				1	6	1	0	2	0
				0	0	0	0	3	0
				0	5	0	0	2	4
				0	4	0	0	0	5
				0	4	19	1	0	1
				0	4	9	0	0	0
				0	8	6	0	0	0
				0	6	5	3	2	1
				1	2	11	2	2	10
				1	4	3	4	1	1
				0	1	3	3	0	0
				1	2	3	0	0	0
				0	17	4	4	1	0
				0	11	0	0	0	3
				0	4	2	0	0	6
				0	1	6	0	0	1
				0	2	1	0	8	0
				0	6	11	0	0	0
				0	2	0	0	0	0
				5	3	7	0	6	1
				0	5	0	93	0	0
				0	1	39	1	1	5
				0	0	1	0	2	6
				0	0	0	0	0	2
				0	0	0	0	0	4
				0	0	0	1	10	5
				0	0	8	0	0	4
				0	0	5	0	0	9
				0	0	0	1	0	8
				0	2	9	0	0	0
				0	0	0	1	0	10
				0	0	0	0	0	0
				0	2	0	0	1	0
				0	0	0	0	0	8
				0	5	0	0	0	1
				0	0	0	0	5	4
				0	2	0	4	0	0
				0	0	4	0	2	5
				0	0	7	1	0	2
				0	0	0	0	14	0
				0	0	0	0	0	4
				0	6	4	3	0	0
				0	3	3	0	2	2
				0	6	0	3	10	6
				0	4	15	0	1	6
				0	16	0	0	0	0
				3	3	2	1	0	1
				0	0	0	0	7	1
				0	7	0	0	0	7
				1	0	18	0	0	0
				0	0	0	1	5	2
				1	0	13	0	0	4
				0	0	3	0	0	1
				5	0	0	0	0	0
				0	0	0	0	0	0
				0	4	0	0	0	0
				0	0	0	0	0	0
				0	4	2	0	0	2
				0	0	1	0	0	6
				0	2	2	0	0	1
				0	5	13	0	0	1
				0	1	0	0	0	4
				0	0	2	0	0	0
				0	0	0	0	4	0
				0	6	4	0	1	0
				12	3	0	0	0	2
				3	3	3	1	0	1
				0	2	1	0	0	0
				0	2	1	0	0	3
				0	28	0	25	1	1
				1	1	0	3	39	0
				0	4	0	0	0	1
				7	6	4	0	0	2
				0	8	0	1	2	2
				5	0	31	1	0	0
				1	1	1	0	1	0
				0	7	2	4	0	1
				0	0	1	0	3	4
				0	11	3	0	8	1
				0	2	11	0	0	0
				0	4	1	0	1	6
				2	11	10	1	19	0
				0	0	15	3	0	0
				1	0	24	0	0	2
				0	9	0	0	0	1
				0	0	1	1	1	3
				0	1	0	1	0	0
				0	0	0	2	0	0
				0	0	0	0	31	0
				0	4	3	0	0	0
				0	2	0	9	0	0
				0	0	0	17	1	0
				0	0	0	0	0	0
				0	0	0	5	1	1
				0	7	1	0	0	1
				5	0	14	3	4	0
				0	0	1	0	0	2
				10	2	2	0	2	0
				0	0	0	2	0	10
				0	0	0	4	0	3
				2	2	0	5	0	0
				0	0	0	0	1	1
				0	0	5	2	2	1
				1	0	7	0	0	6
				0	0	0	0	1	1
				0	4	7	0	7	0
				0	33	7	0	2	2
				0	3	0	2	0	1
				1	2	0	20	1	4
				0	1	3	0	0	1
				0	9	0	4	12	4
				1	36	0	14	1	5
				0	4	0	3	1	2
				0	3	0	8	2	0
				1	0	0	2	12	1
				2	1	0	1	3	0
				0	0	0	1	1	0
				0	7	0	0	1	0
				0	0	0	0	0	4
				0	0	0	1	0	0
				0	6	0	0	1	0
				1	0	0	0	3	0
				18	1	0	0	7	0
				0	4	0	0	4	0
				0	0	0	0	1	0
				0	6	0	0	0	0
				0	0	0	0	0	3
				0	0	0	0	5	2
				0	0	0	0	2	0
				1	4	0	0	1	11
				0	0	1	0	2	0
				0	0	0	0	0	3
				0	0	0	1	1	2
				0	1	0	0	5	1
				0	1	0	0	2	0
				0	0	2	1	0	0
				0	4	0	1	0	0
				0	0	0	0	1	0
				0	0	2	4	5	2
				0	0	0	5	0	0
				0	2	0	4	1	0
				0	1	0	4	6	0
				0	2	14	1	0	1
				0	4	0	0	0	6
				0	16	0	0	4	0
				1	3	0	0	10	0
				0	0	1	0	0	2
				0	0	0	1	0	3
				1	1	0	0	1	0
				0	0	0	0	0	4
				0	1	0	5	4	3
				1	7	1	2	0	2
				0	0	8	0	0	0
				6	0	3	0	0	0
				0	4	0	6	0	2
				1	4	1	0	0	1
				0	0	10	0	1	0
				0	0	6	0	1	0
				0	0	1	1	0	3
				0	0	2	0	0	11
				0	0	16	5	0	4
				1	5	0	15	0	11
				0	1	14	3	0	3
				1	0	0	1	1	0
				0	0	0	3	3	0
				0	0	13	2	0	0
				0	0	2	8	0	0
				0	0	9	0	0	2
				0	0	8	1	0	1
				0	1	0	1	1	0
				1	6	10	1	0	0
				0	0	4	6	0	18
				1	3	0	8	0	3
				0	0	2	1	0	0
				1	1	15	0	0	1
				0	1	0	3	1	0
				1	2	21	0	1	10
				0	0	0	2	0	0
				0	0	61	0	0	1
				0	2	0	14	0	1
				0	0	6	0	1	2
				0	1	8	0	0	0
				4	0	0	0	4	0
				4	0	0	0	1	3
				0	4	8	0	0	0
				5	0	0	0	0	12
				0	3	0	0	0	9
				0	1	12	0	0	0
				1	0	3	0	9	0
				0	1	1	0	0	2
				0	0	3	4	0	4
				0	3	0	4	2	0
				2	0	5	0	0	0
				0	0	1	1	0	0
				0	0	0	0	3	2
				0	0	0	2	4	0
				0	0	0	1	0	3
				1	0	12	13	1	0
				0	0	2	0	3	2
				0	0	1	0	5	7
				1	3	5	0	0	0
				0	1	1	0	5	0
				1	0	1	0	0	2
				0	1	0	1	1	1
				0	0	3	0	0	0
				0	2	0	0	2	1
				0	0	0	0	15	0
				0	0	2	8	3	0
				0	3	0	0	1	0
				0	5	8	3	16	7
				0	0	3	0	2	0
				0	0	0	1	0	1
				0	0	12	7	0	0
				0	0	0	0	0	1
				0	0	2	5	1	0
				0	0	5	1	2	2
				0	0	6	32	0	0
				0	0	13	3	0	0
				0	0	0	0	1	8
				0	0	1	0	0	0
				0	0	0	1	0	0
				0	13	0	8	2	0
				0	0	0	5	5	0
				0	0	0	0	2	1
				0	2	4	0	0	1
				0	0	0	1	0	0
				0	0	1	5	2	0
				0	3	1	1	1	1
				0	0	4	0	0	0
				0	5	3	0	1	1
				0	2	1	15	0	8
				0	0	1	0	1	0
				1	0	0	6	1	0
				0	0	0	0	3	2
				1	11	0	6	0	0
				0	0	7	3	0	8
				0	2	0	1	0	8
				0	8	0	3	0	1
				0	0	0	0	0	0
				0	0	1	0	0	0
				0	1	0	0	6	0
				0	14	1	0	1	1
				0	11	1	3	4	2
				0	0	3	1	0	3
				0	0	0	0	1	1
				0	0	0	0	0	0
				3	0	0	0	0	0
				0	4	0	5	0	0
				0	0	0	1	0	0
				0	0	0	0	0	0
				1	0	0	2	20	0
				0	1	0	0	0	0
				0	0	19	0	0	0
				0	0	2	0	1	0
				0	0	5	0	1	0
				0	0	0	0	1	0
				0	4	0	0	0	0
				0	9	0	0	0	0
				0	0	1	1	0	0
				0	0	1	0	1	0
				0	0	0	0	0	0
				0	0	1	3	0	0
				0	5	6	1	1	0
				0	2	0	1	4	0
				0	7	2	0	1	0
				0	2	3	0	0	0
				2	7	0	0	3	0
				1	6	0	0	1	0
				1	7	0	6	2	0
				0	0	0	1	1	0
				0	8	0	0	1	0
				0	9	0	0	1	0
				0	3	5	0	0	0
				1	0	2	1	2	0
				0	9	0	1	0	0
				0	1	0	0	1	0
				0	3	0	0	0	1
				0	0	0	5	0	0
				0	14	0	1	2	0
				0	8	2	1	0	1
				0	1	4	2	0	0
				0	0	3	0	0	0
				0	5	8	0	7	0
				1	0	1	1	0	0
				0	3	0	1	0	2
				0	1	9	0	1	0
				0	0	1	7	1	0
				0	2	0	2	0	2
				0	0	0	17	1	1
				0	0	1	1	0	1
				0	0	0	3	0	0
				0	6	1	22	3	0
				1	5	0	11	0	2
				0	8	1	15	4	3
				0	0	3	1	5	0
				0	4	0	1	0	0
				0	9	0	0	0	4
				1	0	0	0	1	9
				0	1	3	11	0	3
				0	1	0	0	0	14
				0	0	0	0	0	0
				0	1	0	2	0	0
				0	2	0	0	2	0
				0	0	1	0	8	0
				2	1	1	0	2	3
				0	2	3	0	0	0
				0	3	0	0	0	0
				0	0	0	0	2	0
				0	2	12	0	3	0
				0	0	13	5	3	1
				0	5	21	0	0	0
				1	0	3	0	11	1
				0	3	4	0	0	3
				9	11	3	1	0	1
				1	4	0	7	4	0
				0	0	0	2	1	0
				0	6	2	0	0	1
				6	2	0	0	0	1
				0	2	0	0	0	5
				0	5	5	39	0	0
				0	0	1	0	0	5
				0	4	0	1	0	1
				0	0	1	1	0	0
				0	0	3	22	8	0
				8	0	0	0	0	0
				5	2	1	4	2	0
				0	0	1	3	0	4
				0	3	0	0	2	0
				0	6	3	0	0	2
				0	5	0	1	0	0
				0	1	0	0	0	0
				0	2	3	0	0	0
				1	1	19	1	2	1
				0	2	0	5	4	8
				0	2	1	2	0	0
				0	0	9	1	3	0
				0	0	1	6	0	1
				0	1	72	1	0	4
				0	0	14	0	0	0
				0	5	1	1	0	5
				1	0	0	0	0	0
				2	0	9	0	0	0
				0	0	0	1	0	2
				0	0	0	0	0	1
				0	7	0	3	0	3
				0	0	1	0	0	5
				0	2	2	8	0	1
				0	0	0	0	5	7
				0	4	0	7	4	9
				0	0	0	0	0	3
				0	0	3	7	1	0
				0	0	1	0	0	0
				0	0	3	0	0	11
				0	6	0	7	7	3
				0	0	1	4	6	0
				1	1	25	0	11	1
				3	12	0	3	8	0
				0	12	3	2	6	0
				4	0	1	4	0	6
				0	0	4	0	1	2
				0	2	2	0	2	1
				0	1	1	5	2	1
				0	3	0	0	0	0
				1	0	0	9	3	5
				4	0	0	6	0	1
				0	3	0	0	2	0
				0	4	1	0	9	0
				0	4	6	3	0	1
				0	0	6	3	0	1
				2	2	7	0	4	7
				0	1	2	7	0	8
				0	2	0	0	0	1
				0	0	8	1	0	10
				0	2	46	0	2	0
				0	0	39	0	1	0
				0	0	2	1	0	2
				1	0	0	0	2	0
				0	4	0	3	0	0
				0	16	15	2	0	6
				0	5	13	0	2	2
				0	0	0	16	5	1
				0	0	20	31	2	0
				0	0	5	0	2	0
				0	6	13	0	3	0
				0	0	4	1	3	5
				0	1	24	0	4	6
				0	3	4	2	2	0
				0	5	7	0	1	0
				0	7	16	0	3	0
				0	4	5	0	0	0
				0	0	1	0	1	1
				0	0	7	0	2	0
				0	0	4	0	0	0
				0	0	9	0	4	0
				1	0	1	5	0	0
				0	2	0	0	0	0
				0	0	0	0	2	0
				0	0	0	4	0	0
				0	0	0	0	2	0
				0	0	1	6	0	0
				0	2	9	0	0	0
				0	0	11	0	0	0
				0	0	0	0	0	0
				0	2	0	0	1	0
				0	0	0	0	2	0
				0	0	3	5	0	4
				0	0	0	0	0	0
				0	0	0	0	0	0
				0	1	14	0	0	2
				0	1	0	0	0	0
				0	0	1	0	0	0
				0	2	0	0	0	0
				2	0	0	0	0	3
				0	0	9	0	0	0
				0	0	0	0	1	0
				0	0	0	0	6	0
				0	0	5	0	3	0
				0	0	15	0	0	0
				0	0	9	2	1	0
				0	0	11	4	0	4
				0	9	7	1	0	0
				0	0	3	1	0	1
				0	0	3	0	2	3
				0	0	8	0	2	0
				1	3	1	1	0	4
				0	2	2	6	0	0
				2	0	1	0	0	3
				0	0	2	0	0	2
				0	0	0	1	3	9
				0	4	0	0	1	0
				0	1	4	0	0	0
				0	1	1	0	0	1
				0	0	57	0	0	0
				0	0	0	2	1	0
				0	0	0	0	6	3
				0	0	0	0	5	1
				0	8	0	4	0	7
				0	0	1	5	0	11
				1	0	0	0	0	0
				3	0	7	0	2	3
				0	7	12	2	0	9
				0	3	0	20	12	3
				1	1	1	29	0	1
				0	0	0	3	2	1
				0	0	7	0	0	1
				0	0	12	0	1	1
				0	0	8	0	2	0
				0	0	2	8	11	0
				0	0	8	0	0	0
				2	0	8	10	1	1
				1	2	0	12	1	0
				0	0	1	3	0	1
				0	0	0	1	1	2
				1	0	5	13	2	0
				1	0	0	16	0	2
				0	0	0	11	0	0
				0	0	3	11	3	0
				0	1	0	3	0	0
				0	0	0	2	0	15
				0	0	0	1	0	1
				0	0	0	1	1	1
				0	0	0	1	0	11
				0	0	3	0	0	10
				0	2	0	0	0	5
				0	0	2	0	0	4
				0	0	1	9	0	3
				4	0	10	6	0	0
				0	0	1	1	1	5
				4	0	1	17	0	0
				0	0	0	7	1	4
				0	0	0	2	0	2
				0	0	0	0	1	1
				0	0	2	2	0	0
				0	0	0	5	0	0
				1	0	0	0	0	1
				0	2	0	0	4	5
				2	1	0	3	0	0
				0	0	3	3	0	0
				0	1	4	0	0	2
				2	1	5	0	0	2
				1	0	0	8	0	0
				0	3	9	1	0	0
				1	2	17	25	0	0
				0	7	0	0	0	0
				0	2	0	1	0	0
				0	5	50	1	0	0
				0	0	1	0	1	1
				0	2	0	0	0	0
				0	7	20	0	0	0
				2	4	54	0	0	0
				0	1	0	11	0	0
				0	0	0	0	0	0
				0	3	0	0	3	4
				0	1	1	0	0	8
				0	5	0	0	0	0
				0	0	0	0	0	0
				0	0	0	1	0	0
				0	0	8	3	0	0
				0	7	0	1	1	0
				0	2	5	2	0	0
				0	0	1	7	0	0
				0	4	8	0	1	0
				0	0	0	0	0	0
				0	0	3	0	0	3
				0	1	0	6	0	7
				0	0	0	0	10	0
				0	0	0	1	8	0
				0	1	0	2	4	1
				0	4	0	20	0	0
				0	0	37	1	0	0
				0	2	50	4	0	0
				0	0	0	10	0	11
				0	0	0	4	0	4
				0	1	0	2	0	5
				0	2	0	7	1	4
				0	0	0	5	3	0
				0	0	0	0	6	0
				0	0	1	0	0	0
				0	0	0	0	1	0
				1	3	19	0	1	0
				2	0	0	3	1	1
				1	0	37	0	3	0
				0	0	1	1	0	0
				5	0	11	0	3	22
				0	0	0	0	0	0
				1	5	3	0	0	0
				0	0	1	0	3	0
				0	0	0	4	4	4
				0	6	5	11	2	8
				4	6	1	0	1	0
				0	0	5	0	0	0
				2	1	7	5	1	2
				0	0	0	0	1	0
				1	4	0	0	0	0
				8	6	0	0	0	0
				0	0	0	1	0	0
				0	2	8	0	0	1
				0	0	0	30	0	21
				0	0	0	2	0	7
				0	8	0	0	0	0
				0	0	0	0	0	2
				0	5	0	0	0	0
				0	0	9	6	0	0
				0	0	4	1	0	1
				0	0	0	9	0	5
				0	3	1	1	1	0
				0	5	3	0	0	9
				0	0	0	1	0	0
				0	2	0	0	3	0
				0	0	6	1	10	5
				0	0	4	3	1	0
				0	0	0	0	0	0
				0	1	5	0	6	0
				0	0	2	0	7	0
				1	2	0	0	0	0
				0	3	8	0	11	0
				1	1	0	0	5	0
				0	0	0	0	0	2
				0	0	0	0	1	7
				0	0	7	5	1	0
				0	1	2	0	0	1
				0	0	1	0	0	0
				7	1	0	0	0	0
				1	0	34	5	3	0
				0	0	0	0	8	0
				0	0	0	1	0	0
				0	0	0	0	0	1
				0	1	1	0	3	0
				0	1	0	0	0	0
				0	1	3	0	1	0
				0	0	0	0	0	0
				2	0	0	3	1	0
				0	0	33	3	0	0
				0	4	2	0	1	0
				0	1	1	4	0	0
				0	1	1	0	0	0
				1	0	0	0	1	0
				0	0	0	0	0	0
				1	2	9	0	0	9
				0	0	0	0	0	0
				0	0	0	0	0	0
				0	0	5	0	0	0
				0	0	3	8	0	0
				0	0	3	0	0	0
				0	0	0	8	1	0
				0	0	0	2	0	9
				0	5	10	0	0	0
				0	1	0	6	0	0
				0	6	0	0	0	0
				0	1	1	0	0	0
				0	0	0	0	0	0
				0	0	2	2	0	0
				0	0	6	0	0	0
				0	0	1	1	0	0
				0	0	5	18	3	0
				0	9	0	0	1	0
				0	6	1	4	0	0
				0	0	2	5	1	0
				0	1	4	0	1	0
				0	5	0	1	0	0
				0	2	2	3	0	0
				0	1	0	1	3	0
				0	2	3	1	1	0
				0	0	0	0	0	0
				2	0	1	0	0	0
				0	2	0	0	2	0
				0	4	1	0	0	0
				0	1	4	14	0	0
				0	1	4	1	0	0
				0	1	1	0	0	0
				0	0	2	1	1	0
				0	4	0	2	0	0
				0	0	22	0	2	0
				0	1	3	0	2	0
				0	4	2	0	3	0
				1	0	0	2	0	0
				0	0	0	0	0	1
				3	5	10	3	0	1
				0	1	7	0	1	1
				0	4	13	8	0	0
				0	2	9	0	0	0
				0	0	3	4	2	1
				0	1	1	0	1	0
				0	0	0	0	4	0
				0	0	0	0	4	0
				0	2	0	0	2	0
				0	0	0	0	0	2
				0	6	0	1	0	0
				0	3	0	0	0	2
				1	3	5	0	0	0
				1	4	0	3	1	0
				0	3	4	0	3	0
				1	0	0	1	0	0
				1	9	0	0	0	0
				0	3	0	7	0	0
				0	17	0	9	0	1
				0	18	1	25	0	0
				0	29	2	0	0	3
				0	2	0	0	0	0
				0	6	4	0	1	0
				0	3	0	0	0	1
				1	2	0	1	0	4
				0	4	2	0	1	0
				0	0	0	0	0	1
				0	3	0	0	0	0
				0	6	10	1	0	0
				4	0	2	0	0	0
				5	0	5	2	0	5
				1	4	14	0	1	0
				0	0	3	9	2	1
				0	5	3	4	0	7
				0	2	0	0	0	0
				0	0	0	0	3	0
				0	1	0	0	0	0
				0	3	0	0	3	0
				0	0	0	0	0	3
				0	0	0	0	0	2
				1	1	0	0	7	7
				0	0	0	0	1	0
				2	0	1	0	0	0
				1	12	0	2	0	2
				0	1	0	1	1	0
				0	2	0	1	2	0
				1	0	0	0	5	0
				0	3	5	0	1	0
				0	0	9	0	0	2
				2	0	0	3	0	0
				0	0	0	0	3	0
				0	2	2	0	0	3
				0	0	6	0	4	0
				4	0	0	0	32	1
				0	0	0	0	6	0
				0	0	0	0	2	2
				1	0	0	0	0	0
				0	0	5	0	0	2
				0	3	11	0	2	1
				0	1	4	3	0	0
				0	1	2	4	0	2
				0	0	7	0	0	0
				0	0	9	0	0	0
				1	4	0	0	0	0
				1	1	0	0	0	3
				0	3	0	0	0	0
				0	2	0	0	0	0
				0	5	0	20	0	0
				0	6	1	0	0	0
				0	0	3	0	1	1
				0	0	4	2	2	0
				0	1	0	0	6	16
				0	0	1	0	6	0
				0	0	0	0	0	1
				2	7	0	0	0	0
				0	3	0	14	1	0
				0	3	0	0	1	0
				0	0	0	0	0	0
				1	0	1	0	0	0
				0	0	0	9	2	1
				0	0	0	0	0	0
				0	1	0	0	0	2
				0	0	0	0	1	2
				0	0	0	4	0	0
				0	0	1	0	0	0
				1	1	0	1	3	0
				0	1	0	1	0	0
				0	0	4	0	1	1
				0	5	0	0	0	0
				0	1	0	5	6	0
				0	8	0	0	4	1
				0	1	0	0	2	1
				0	1	0	0	0	1
				0	0	0	0	6	0
				0	0	0	4	0	1
				0	0	0	0	1	2
				0	0	0	0	1	8
				2	0	0	0	1	2
				0	1	0	0	6	12
				1	1	3	0	1	0
				1	1	0	0	0	5
				0	2	4	0	0	3
				0	0	0	0	0	7
				0	1	4	0	4	0
				0	0	2	0	0	4
				0	1	6	0	14	0
				0	0	3	1	1	1
				0	1	0	2	2	1
				0	0	7	1	0	1
				0	0	0	0	2	0
				0	2	5	0	0	0
				0	0	3	0	0	0
				0	4	0	0	0	0
				2	1	0	0	4	0
				1	0	0	9	1	1
				0	0	2	0	0	8
				0	5	0	0	2	0
				0	0	1	3	0	0
				2	4	0	0	3	0
				0	0	8	0	0	0
				0	0	1	0	2	1
				2	0	0	1	2	7
				4	0	0	4	0	1
				0	0	0	0	1	4
				0	1	0	0	0	0
				1	0	0	0	0	0
				0	0	2	0	1	0
				0	0	0	2	0	0
				0	0	0	0	2	0
				0	0	1	4	0	3
				0	0	6	0	0	0
				0	0	1	0	0	0
				2	0	0	0	0	2
				0	0	0	15	0	1
				5	0	0	0	0	11
				0	0	2	0	0	4
				0	0	1	0	3	0
				0	0	0	37	4	0
				0	2	0	0	2	0
				16	0	0	43	0	0
				3	1	0	0	1	0
				0	0	0	0	0	0
				8	1	1	0	0	1
				0	3	0	8	3	1
				0	0	16	0	0	3
				0	3	0	4	3	3
				0	3	0	7	0	0
				0	2	0	0	0	1
				0	2	3	1	0	3
				2	5	2	0	0	15
				0	0	3	0	0	1
				0	0	5	4	1	1
				0	0	2	0	17	0
				0	2	8	0	1	0
				1	0	0	0	0	2
				1	9	5	0	0	0
				0	4	14	0	0	0
				0	0	2	0	4	0
				0	9	0	0	0	1
				0	0	1	0	1	0
				0	0	0	0	2	7
				0	2	1	0	0	1
				0	0	0	0	0	0
				0	6	0	0	0	0
				0	3	2	1	0	0
				0	2	0	0	0	0
				0	7	0	0	4	1
				0	0	1	1	0	1
				0	1	4	0	0	0
				0	1	0	26	4	6
				1	3	0	0	3	8
				0	5	1	0	4	2
				0	3	0	0	11	0
				0	1	0	1	7	5
				0	0	0	0	0	0
				0	3	1	3	16	1
				0	3	0	0	7	0
				0	6	1	3	3	2
				0	4	1	27	12	0
				0	7	0	0	0	0
				0	3	0	0	1	0
				0	5	0	0	2	0
				0	4	0	1	0	0
				0	1	0	0	6	4
				0	0	3	2	9	0
				0	2	2	6	0	27
				0	1	0	1	19	0
				0	0	0	0	0	9
				0	0	0	3	19	4
				0	8	5	0	5	3
				0	0	103	0	1	5
				0	0	0	12	0	0
				0	0	6	0	0	0
				0	0	0	0	0	1
				0	0	10	0	6	2
				0	2	19	9	0	0
				0	1	2	1	1	0
				0	8	6	5	4	2
				0	1	7	4	2	2
				0	0	7	7	0	6
				1	0	0	0	0	0
				0	0	10	0	6	0
				0	0	4	0	2	0
				0	0	3	0	1	1
				0	6	0	0	1	0
				0	0	2	0	0	0
				0	1	0	1	0	0
				3	0	2	0	0	0
				0	0	2	2	6	8
				0	0	3	26	21	0
				0	1	0	1	4	0
				0	1	0	4	6	0
				0	0	1	0	4	0
				0	1	0	0	10	0
				2	0	5	6	0	0
				1	0	5	1	0	0
				1	0	8	0	2	5
				0	1	0	0	1	0
				0	0	3	0	1	4
				0	0	1	4	0	15
				0	0	5	0	0	6
				0	0	8	5	4	1
				0	14	0	58	0	0
				0	0	2	1	0	7
				0	10	8	11	0	5
				0	0	2	6	0	0
				0	0	0	12	0	0
				0	0	0	1	0	0
				0	0	1	2	0	0
				0	0	0	0	0	3
				0	4	1	0	1	4
				0	0	0	0	0	2
				0	8	1	12	0	1
				0	5	0	4	2	6
				0	0	0	0	6	1
				0	2	0	0	9	0
				0	6	0	5	0	0
				0	0	9	1	6	4
				0	0	2	1	0	0
				0	2	10	0	0	0
				0	0	0	3	4	0
				0	3	4	5	2	0
				0	1	0	0	2	0
				0	0	6	0	0	1
				0	0	86	1	0	0
				0	2	0	0	0	2
				0	0	0	0	0	11
				0	3	0	1	1	7
				0	0	0	0	0	10
				0	1	3	0	4	1
				0	2	2	11	2	3
				0	0	1	0	1	4
				0	0	0	0	0	0
				0	0	0	2	5	3
				0	1	17	1	4	0
				0	0	0	0	0	0
				0	0	30	2	0	3
				0	0	9	0	0	1
				0	0	10	0	3	1
				0	7	2	1	4	0
				0	4	9	0	1	0
				0	3	0	0	2	1
				0	0	0	0	0	0
				0	4	0	4	1	4
				0	1	2	0	0	1
				0	4	0	0	1	1
				0	1	0	0	0	0
				0	1	0	0	0	3
				0	2	0	0	0	17
				0	7	0	0	0	2
				0	2	1	0	0	0
				0	15	6	1	2	2
				0	8	5	1	4	3
				0	8	9	1	0	6
				0	3	0	4	0	0
				0	2	1	0	13	0
				0	0	1	0	1	0
				0	0	0	0	0	0
				0	3	0	0	0	0
				0	2	2	3	1	0
				0	8	3	0	0	0
				0	3	1	0	0	0
				0	0	0	3	0	0
				0	2	2	0	0	0
				1	2	0	0	1	0
				2	0	0	0	1	10
				0	0	6	7	6	0
				0	1	0	0	7	0
				1	0	3	0	5	0
				0	1	2	0	0	0
				0	5	1	1	0	0
				0	0	0	0	0	0
				1	5	1	2	1	0
				0	4	0	2	6	0
				1	0	1	0	3	0
				5	3	9	5	3	2
				0	3	0	4	14	0
				1	5	7	2	0	0
				0	0	4	0	0	1
				0	0	1	0	0	3
				2	0	2	1	1	12
				0	1	10	2	0	3
				0	0	9	0	0	0
				0	0	3	7	0	5
				1	0	11	3	0	4
				0	3	0	0	7	1
				0	2	5	4	1	0
				0	4	0	1	0	0
				0	6	5	0	0	0
				0	2	1	0	0	0
				0	0	1	0	5	0
				0	0	7	3	0	0
				0	2	14	0	0	1
				0	0	2	0	0	0
				0	1	0	1	0	3
				0	3	1	3	0	0
				1	0	1	1	0	0
				1	1	0	5	0	0
				1	1	0	1	0	0
				0	3	3	4	0	0
				0	1	4	0	0	0
				2	9	1	7	0	0
				2	2	10	3	0	1
				0	5	9	0	2	0
				0	9	4	14	0	0
				0	1	1	3	4	0
				0	8	11	5	0	4
				0	12	17	0	1	5
				0	0	10	5	0	2
				1	1	0	6	5	0
				0	8	4	14	0	2
				3	6	0	1	0	0
				1	11	0	5	0	0
				0	7	0	51	0	4
				0	1	0	3	0	0
				0	4	0	0	3	2
				0	4	0	0	0	0
				0	6	0	1	1	0
				0	0	4	2	0	0
				0	1	4	0	0	0
				1	4	1	0	0	0
				0	4	0	2	0	0
				0	1	0	0	0	0
				0	0	0	0	0	3
				0	0	3	0	3	0
				0	2	1	25	0	0
				0	0	7	23	0	0
				0	0	7	0	0	0
				0	0	0	0	0	5
				0	3	3	2	0	0
				0	3	0	0	3	4
				0	1	1	1	0	1
				3	0	51	8	8	2
				0	5	0	0	1	0
				0	0	0	0	8	0
				0	0	0	0	0	1
				0	7	64	0	1	3
				0	6	0	20	4	0
				0	0	3	7	0	2
				0	1	3	0	2	0
				0	1	0	0	3	0
				0	1	5	1	1	0
				0	0	0	2	6	0
				3	5	0	0	12	0
				1	2	9	0	1	10
				0	6	0	1	3	3
				0	1	7	0	1	0
				0	0	1	0	9	6
				0	0	0	2	10	2
				0	0	2	0	1	2
				0	4	0	0	4	0
				1	2	0	0	3	2
				0	1	1	0	0	0
				3	0	27	2	2	0
				0	0	0	4	0	9
				0	0	0	1	0	14
				0	3	0	0	0	0
				2	0	12	3	0	1
				0	0	0	0	0	0
				0	1	2	0	3	0
				0	1	6	0	1	1
				0	0	3	0	0	1
				0	0	1	2	1	0
				0	4	0	0	0	0
				0	0	0	2	1	0
				1	5	1	0	1	0
				0	0	7	0	1	2
				0	5	0	0	1	4
				0	4	0	0	3	0
				2	0	4	0	0	0
				0	9	5	1	0	0
				2	3	0	0	1	3
				0	0	4	0	4	2
				0	0	0	0	2	5
				0	0	10	5	0	0
				0	0	1	1	0	0
				0	0	1	0	0	0
				2	9	0	0	0	0
				2	1	2	0	0	0
				1	2	1	1	5	0
				1	3	5	0	3	1
				1	0	7	0	6	3
				0	1	3	1	8	0
				0	0	2	9	1	1
				0	2	3	1	0
				0	2	2	0	1
				0	0	1	0	0
				1	7	3	0	0
				0	0	0	2	1
				0	0	1	1	0
				0	1	29	2	0
				0	0	19	0	4
				0	2	3	0	0
				1	3	0	0	0
				1	0	0	0	5
				1	0	0	0	1
				0	0	3	25	1
				0	2	15	0	9
				2	4	2	0	2
				1	3	0	0	2
				0	1	0	2	3
				0	0	3	0	4
				0	2	0	0	5
				0	0	7	0	1
				0	3	8	0	0
				0	7	0	2	3
				0	4	1	2	2
				0	0	0	0	1
				1	0	0	1	0
				0	0	2	0	1
				0	6	0	0	5
				0	7	1	1	3
				0	9	0	1	2
				0	6	3	0	2
				0	0	0	0	1
				0	1	3	0	3
				0	0	1	0	1
				0	1	0	0	2
				0	0	0	1	0
				1	1	7	0	0
				0	3	21	3	0
				0	0	9	3	46
				0	0	0	8	0
				0	0	6	0	1
				0	1	149	1	0
				1	2	0	0	0
				1	2	2	4	0
				4	5	15	2	0
				2	0	23	1	0
				0	0	0	0	0
				0	2	1	1	0
				1	0	0	0	0
				0	0	20	29	0
				0	0	9	0	0
				0	4	15	0	0
				0	0	18	3	0
				0	0	0	0	0
				0	5	0	6	0
				0	0	6	8	2
				0	2	0	2	0
				0	2	9	0	1
				3	0	0	1	0
				4	0	0	0	0
				0	0	0	0	0
				0	5	0	0	0
				3	2	0	7	0
				0	0	0	0	0
				0	9	0	11	3
				0	5	0	7	3
				0	0	0	1	4
				0	0	15	2	0
				0	0	0	3	5
				0	5	11	2	2
				0	0	1	0	2
				0	3	0	0	0
				0	2	4	1	0
				2	0	11	0	2
				1	0	4	0	4
				0	13	0	0	0
				0	9	7	0	0
				0	0	4	0	9
				0	3	0	0	20
				0	2	8	3	0
				0	1	0	1	0
				0	0	2	1	0
				0	2	0	11	0
				0	7	0	3	6
				0	6	0	74	2
				0	2	0	30	0
				0	4	3	0	0
				0	2	3	1	0
				0	1	10	0	1
				0	0	8	11	1
				0	5	2	5	3
				0	4	10	0	2
				0	0	2	4	6
				0	15	1	3	0
				0	3	0	0	0
				1	3	0	3	0
				0	3	5	0	4
				0	1	1	0	3
				0	9	3	0	1
				0	3	0	1	4
				0	0	0	2	0
				1	0	0	0	0
				2	0	14	0	7
				2	0	3	11	0
				0	4	100	1	0
				0	0	18	3	0
				0	0	16	2	1
				1	0	0	2	1
				2	0	0	0	1
				0	2	1	0	2
				0	0	0	0	4
				0	0	1	0	10
				0	4	8	0	3
				0	7	0	0	0
				0	6	0	2	0
				0	4	9	11	0
				3	0	1	0	0
				3	0	1	5	0
				2	0	0	2	8
				2	0	2	0	0
				0	2	0	2	6
				1	0	5	0	7
				0	0	5	0	0
				0	0	0	0	0
				3	0	0	20	0
				2	0	0	0	0
				3	3	0	1	0
				0	1	0	4	0
				0	0	0	1	1
				0	16	1	0	0
				0	15	0	1	0
				1	2	0	0	0
				0	1	2	0	0
				1	0	1	0	2
				0	0	2	1	0
				0	0	3	0	4
				0	1	1	0	0
				0	0	0	0	1
				0	0	2	1	0
				0	0	0	0	3
				0	0	1	1	0
				0	1	2	0	0
				0	0	0	0	0
				1	0	0	0	0
				0	0	2	0	3
				0	0	0	0	0
				0	0	8	0	2
				0	0	1	0	0
				0	0	0	0	0
				0	0	1	0	0
				0	0	2	0	0
				0	0	1	0	17
				0	1	6	0	0
				0	1	0	90	0
				2	0	4	0	2
				0	0	0	2	0
				0	1	0	0	1
				0	3	0	4	0
				0	1	0	0	0
				0	6	5	5	0
				0	0	0	0	2
				0	0	18	2	0
				0	2	3	0	0
				0	0	3	0	2
				0	3	0	5	3
				0	1	76	0	2
				0	0	15	3	6
				0	6	0	0	1
				0	1	0	2	12
				0	4	0	0	1
				1	0	0	0	0
				0	0	4	2	2
				0	2	0	0	0
				0	0	2	0	8
				0	2	0	3	0
				0	4	0	0	0
				1	0	0	0	0
				0	11	5	12	5
				0	10	0	4	0
				0	0	22	13	3
				0	0	3	4	1
				0	2	0	3	5
				0	0	1	1	1
				0	6	3	0	3
				0	2	0	9	8
				0	0	0	0	2
				0	0	0	0	1
				2	0	33	0	1
				0	0	25	0	0
				0	0	4	0	1
				0	0	0	0	4
				0	3	0	0	0
				0	0	12	1	0
				0	0	0	1	2
				0	0	7	0	1
				0	1	0	2	5
				0	0	1	1	0
				0	2	6	5	0
				0	0	4	2	0
				0	0	4	2	0
				0	3	0	1	0
				0	0	1	0	0
				0	3	1	0	0
				0	2	0	0	2
				1	3	9	0	3
				0	4	2	0	0
				2	2	0	102	2
				0	0	7	1	2
				1	3	3	1	7
				0	1	9	2	0
				0	0	0	3	1
				2	1	0	7	0
				0	3	0	2	0
				0	3	0	1	1
				0	2	0	1	2
				0	4	0	0	0
				0	2	0	1	0
[truncated: 1,691 more rows]

[truncated: 15 more sheets: Fig S5a, Fig S5b, Fig S5c, Fig S6b, Fig S6c, Fig S7, Fig S8b, Fig S8d, Fig S11, Fig S12a, Fig S12b, Fig S12c, Fig S12d, Fig S12e, Fig S13]
